# Supplementary material for: Methyl 2-[(tert-but­oxy­carbon­yl)amino]-3-(3-methyl-2-sulfanyl­idene-2,3-dihydro-1H-imidazol-1-yl)propano­ate
Source: Acta Crystallogr Sect E Struct Rep Online. 2012 Oct 24;68(Pt 11):o3206. doi: 10.1107/S1600536812043486 (PMC3515294; doi:10.1107/S1600536812043486)
Supplement: Supplementary file 1 [file e-68-o3206-sup1.cif]

##############################################################################
#                                                                            #
# This CIF contains the data in a paper accepted for publication in          #
# Acta Crystallographica Section E. It conforms to the requirements of       #
# Notes for Authors for Acta Crystallographica Section E, and has been       #
# peer reviewed under the auspices of the IUCr Commission on Journals.       #
#                                                                            #
# Full details of the Crystallographic Information File format               #
# are given in the paper "The Crystallographic Information File (CIF):       #
# a New Standard Archive File for Crystallography" by S. R. Hall, F. H.      #
# Allen and I. D. Brown [Acta Cryst. (1991), A47, 655-685].                  #
#                                                                            #
# The current version of the core CIF dictionary is obtainable from          #
# ftp://ftp.iucr.org/pub/cif_core.dic.                                       #
#                                                                            #
# Software is freely available for graphical display of the structure(s)     #
# in this CIF. For information consult the CIF software page                 #
# http://www.iucr.org/resources/cif/software.                                #
#                                                                            #
# This file may be used for bona fide research purposes within the           #
# scientific community so long as proper attribution is given to the journal # 
# article from which it was obtained.                                        #
#                                                                            #
##############################################################################
data_I
_audit_creation_method     SHELXL-97
_chemical_name_systematic
;
Methyl 2-[(<i>tert</i>-butoxycarbonyl)amino]-3-(3-methyl-2-sulfanylidene-
2,3-dihydro-1<i>H</i>-imidazol-1-yl)propanoate
;
_chemical_name_common     midazol-1-yl)propanoate
_chemical_formula_moiety     'C13 H21 N3 O4 S'
_chemical_formula_sum     'C13 H21 N3 O4 S'
_chemical_formula_iupac     'C13 H21 N3 O4 S'
_chemical_formula_weight     315.39
_chemical_melting_point     379
_symmetry_cell_setting     monoclinic
_symmetry_space_group_name_H-M     'P 21/c'
_symmetry_space_group_name_Hall     '-P 2ybc'
loop_
    _symmetry_equiv_pos_as_xyz
    'x, y, z'
    '-x, y+1/2, -z+1/2'
    '-x, -y, -z'
    'x, -y-1/2, z-1/2'
_cell_length_a     8.76360(10)
_cell_length_b     19.1184(2)
_cell_length_c     9.6735(2)
_cell_angle_alpha     90.00
_cell_angle_beta     98.4850(10)
_cell_angle_gamma     90.00
_cell_volume     1603.02(4)
_cell_formula_units_Z     4
_cell_measurement_reflns_used     9755
_cell_measurement_theta_min     4.6178
_cell_measurement_theta_max     71.4649
_cell_measurement_temperature     110(2)
_cell_special_details     -
_exptl_crystal_description     cube
_exptl_crystal_colour     colourless
_exptl_crystal_size_max     0.60
_exptl_crystal_size_mid     0.50
_exptl_crystal_size_min     0.30
_exptl_crystal_density_diffrn     1.307
_exptl_crystal_density_meas     ?
_exptl_crystal_density_method     'not measured'
_exptl_crystal_F_000     672
_exptl_absorpt_coefficient_mu     1.968
_exptl_absorpt_correction_type     multi-scan
_exptl_absorpt_process_details     '(CrysAlis PRO; Agilent, 2010)'
_exptl_absorpt_correction_T_min     0.55003
_exptl_absorpt_correction_T_max     1.00000
_exptl_special_details
;
<i>CrysAlis PRO</i>, Oxford Diffraction Ltd., Version 1.171.33.66 (release
28--04-2010 CrysAlis171. NET) (compiled Apr 28 2010,14:27:37) Empirical
absorption correction using spherical harmonics, implemented in SCALE3 ABSPACK
scaling algorithm.
;
_diffrn_ambient_temperature     110(2)
_diffrn_radiation_type     CuK\a
_diffrn_radiation_wavelength     1.54178
_diffrn_radiation_source     'fine-focus sealed tube'
_diffrn_radiation_monochromator     graphite
_diffrn_measurement_device_type     'Agilent Xcalibur (Sapphire3, Gemini)'
_diffrn_measurement_method     '\w scans'
_diffrn_detector_area_resol_mean     16.0690
_diffrn_reflns_number     12262
_diffrn_reflns_av_R_equivalents     0.0188
_diffrn_reflns_av_sigmaI/netI     0.0127
_diffrn_reflns_theta_min     4.63
_diffrn_reflns_theta_max     71.60
_diffrn_reflns_theta_full     71.60
_diffrn_measured_fraction_theta_max     0.991
_diffrn_measured_fraction_theta_full     0.991
_diffrn_reflns_limit_h_min     -10
_diffrn_reflns_limit_h_max     9
_diffrn_reflns_limit_k_min     -23
_diffrn_reflns_limit_k_max     23
_diffrn_reflns_limit_l_min     -10
_diffrn_reflns_limit_l_max     11
_refine_special_details
;
Refinement of <i>F</i>^2^ against ALL reflections. The weighted <i>R</i>-factor
<i>wR</i> and goodness of fit <i>S</i> are based on <i>F</i>^2^, conventional
<i>R</i>-factors <i>R</i> are based on <i>F</i>, with <i>F</i> set to zero for
negative <i>F</i>^2^. The threshold expression of <i>F</i>^2^ >
\s(<i>F</i>^2^) is used only for calculating <i>R</i>-factors(gt) <i>etc</i>.
and is not relevant to the choice of reflections for refinement.
<i>R</i>-factors based on <i>F</i>^2^ are statistically about twice as large
as those based on <i>F</i>, and <i>R</i>- factors based on ALL data will be
even larger.
;
_reflns_number_total     3093
_reflns_number_gt     2923
_reflns_threshold_expression     I>2\s(I)
_refine_ls_structure_factor_coef     Fsqd
_refine_ls_matrix_type     full
_refine_ls_R_factor_all     0.0380
_refine_ls_R_factor_gt     0.0364
_refine_ls_wR_factor_gt     0.1349
_refine_ls_wR_factor_ref     0.1370
_refine_ls_goodness_of_fit_ref     1.046
_refine_ls_restrained_S_all     1.046
_refine_ls_number_reflns     3093
_refine_ls_number_parameters     190
_refine_ls_number_restraints     0
_refine_ls_hydrogen_treatment     constr
_refine_ls_weighting_scheme     calc
_refine_ls_weighting_details
                 'calc w=1/[\s^2^(Fo^2^)+(0.1200P)^2^] where P=(Fo^2^+2Fc^2^)/3'
_atom_sites_solution_hydrogens     geom
_atom_sites_solution_primary     direct
_atom_sites_solution_secondary     difmap
_refine_ls_shift/su_max     0.001
_refine_ls_shift/su_mean     0.000
_refine_diff_density_max     0.392
_refine_diff_density_min     -0.531
_refine_ls_extinction_method     none
_refine_ls_extinction_coef     ?
loop_
    _atom_type_symbol
    _atom_type_description
    _atom_type_scat_dispersion_real
    _atom_type_scat_dispersion_imag
    _atom_type_scat_source
    'C' 'C' 0.0181 0.0091
                         'International Tables Vol C Tables 4.2.6.8 and 6.1.1.4'
    'H' 'H' 0.0000 0.0000
                         'International Tables Vol C Tables 4.2.6.8 and 6.1.1.4'
    'N' 'N' 0.0311 0.0180
                         'International Tables Vol C Tables 4.2.6.8 and 6.1.1.4'
    'O' 'O' 0.0492 0.0322
                         'International Tables Vol C Tables 4.2.6.8 and 6.1.1.4'
    'S' 'S' 0.3331 0.5567
                         'International Tables Vol C Tables 4.2.6.8 and 6.1.1.4'
_computing_data_collection     'CrysAlis PRO (Agilent, 2010)'
_computing_cell_refinement     'CrysAlis PRO (Agilent, 2010)'
_computing_data_reduction     'CrysAlis PRO (Agilent, 2010)'
_computing_structure_solution     'SHELXS97 (Sheldrick, 2008)'
_computing_structure_refinement     'SHELXL97 (Sheldrick, 2008)'
_computing_molecular_graphics     'SHELXTL (Sheldrick, 2008)'
_computing_publication_material     'SHELXL97 (Sheldrick, 2008)'
loop_
    _atom_site_type_symbol
    _atom_site_label
    _atom_site_fract_x
    _atom_site_fract_y
    _atom_site_fract_z
    _atom_site_U_iso_or_equiv
    _atom_site_adp_type
    _atom_site_calc_flag
    _atom_site_refinement_flags
    _atom_site_occupancy
    _atom_site_symmetry_multiplicity
    _atom_site_disorder_assembly
    _atom_site_disorder_group
    S S 0.73233(4) 0.397097(16) 0.68939(3) 0.01934(17) Uani d . 1 1 . .
    O O1 1.13487(11) 0.21854(5) 0.76481(9) 0.0166(2) Uani d . 1 1 . .
    O O2 1.21653(11) 0.16902(5) 0.97808(10) 0.0159(2) Uani d . 1 1 . .
    O O3 1.39031(11) 0.39024(5) 0.96950(12) 0.0242(3) Uani d . 1 1 . .
    O O4 1.20097(10) 0.46673(5) 0.89321(11) 0.0185(2) Uani d . 1 1 . .
    N N1 0.65404(12) 0.27506(6) 0.81002(12) 0.0173(3) Uani d . 1 1 . .
    N N2 0.85617(12) 0.32536(6) 0.92269(12) 0.0154(3) Uani d . 1 1 . .
    N N3 1.18007(12) 0.28264(5) 0.96527(11) 0.0128(3) Uani d . 1 1 . .
    H H3A 1.2174 0.2816 1.0548 0.015 Uiso calc R 1 1 . .
    C C1 0.51211(16) 0.26296(8) 0.71401(16) 0.0257(3) Uani d . 1 1 . .
    H H1A 0.5002 0.2993 0.6417 0.039 Uiso calc R 1 1 . .
    H H1B 0.4240 0.2645 0.7656 0.039 Uiso calc R 1 1 . .
    H H1C 0.5167 0.2170 0.6701 0.039 Uiso calc R 1 1 . .
    C C2 0.74673(14) 0.33203(7) 0.80813(13) 0.0133(3) Uani d . 1 1 . .
    C C3 0.70687(16) 0.23359(8) 0.92408(16) 0.0237(3) Uani d . 1 1 . .
    H H3B 0.6621 0.1909 0.9484 0.028 Uiso calc R 1 1 . .
    C C4 0.83277(16) 0.26432(8) 0.99458(15) 0.0222(3) Uani d . 1 1 . .
    H H4A 0.8938 0.2476 1.0773 0.027 Uiso calc R 1 1 . .
    C C5 0.98306(14) 0.37429(7) 0.95850(14) 0.0150(3) Uani d . 1 1 . .
    H H5A 1.0054 0.3794 1.0613 0.018 Uiso calc R 1 1 . .
    H H5B 0.9531 0.4207 0.9180 0.018 Uiso calc R 1 1 . .
    C C6 1.12846(13) 0.34846(6) 0.90267(13) 0.0124(3) Uani d . 1 1 . .
    H H6A 1.1017 0.3412 0.7996 0.015 Uiso calc R 1 1 . .
    C C7 1.17322(13) 0.22218(6) 0.89111(13) 0.0117(3) Uani d . 1 1 . .
    C C8 1.21603(16) 0.09602(6) 0.92637(15) 0.0155(3) Uani d . 1 1 . .
    C C9 1.32792(18) 0.08866(7) 0.82123(18) 0.0255(4) Uani d . 1 1 . .
    H H9A 1.4312 0.1032 0.8646 0.038 Uiso calc R 1 1 . .
    H H9B 1.2938 0.1183 0.7399 0.038 Uiso calc R 1 1 . .
    H H9C 1.3309 0.0398 0.7914 0.038 Uiso calc R 1 1 . .
    C C10 1.27314(18) 0.05494(7) 1.05848(16) 0.0228(3) Uani d . 1 1 . .
    H H10A 1.1998 0.0602 1.1251 0.034 Uiso calc R 1 1 . .
    H H10B 1.3743 0.0728 1.1004 0.034 Uiso calc R 1 1 . .
    H H10C 1.2821 0.0054 1.0351 0.034 Uiso calc R 1 1 . .
    C C11 1.05181(16) 0.07481(7) 0.86891(15) 0.0215(3) Uani d . 1 1 . .
    H H11A 0.9859 0.0809 0.9415 0.032 Uiso calc R 1 1 . .
    H H11B 1.0502 0.0257 0.8399 0.032 Uiso calc R 1 1 . .
    H H11C 1.0135 0.1042 0.7882 0.032 Uiso calc R 1 1 . .
    C C12 1.25754(15) 0.40293(6) 0.92748(14) 0.0131(3) Uani d . 1 1 . .
    C C13 1.31275(16) 0.52315(7) 0.90481(17) 0.0236(3) Uani d . 1 1 . .
    H H13A 1.2600 0.5673 0.8774 0.035 Uiso calc R 1 1 . .
    H H13B 1.3897 0.5137 0.8432 0.035 Uiso calc R 1 1 . .
    H H13C 1.3641 0.5266 1.0017 0.035 Uiso calc R 1 1 . .
loop_
    _atom_site_aniso_label
    _atom_site_aniso_U_11
    _atom_site_aniso_U_22
    _atom_site_aniso_U_33
    _atom_site_aniso_U_12
    _atom_site_aniso_U_13
    _atom_site_aniso_U_23
    S 0.0231(3) 0.0120(2) 0.0207(3) -0.00343(11) -0.00411(17) 0.00477(11)
    O1 0.0231(5) 0.0148(5) 0.0116(5) -0.0038(3) 0.0021(4) -0.0014(3)
    O2 0.0216(5) 0.0103(5) 0.0145(5) -0.0009(3) -0.0014(4) -0.0014(3)
    O3 0.0128(5) 0.0217(5) 0.0364(6) -0.0026(4) -0.0020(4) 0.0038(4)
    O4 0.0153(5) 0.0110(5) 0.0281(6) -0.0027(3) -0.0001(4) -0.0003(4)
    N1 0.0109(5) 0.0163(6) 0.0243(6) -0.0033(4) 0.0010(4) 0.0038(4)
    N2 0.0115(5) 0.0145(6) 0.0198(6) -0.0016(4) 0.0011(4) 0.0042(4)
    N3 0.0147(5) 0.0121(5) 0.0108(5) 0.0002(4) -0.0008(4) -0.0005(4)
    C1 0.0149(7) 0.0260(8) 0.0345(9) -0.0096(5) -0.0017(6) 0.0024(6)
    C2 0.0113(6) 0.0110(6) 0.0178(7) 0.0000(4) 0.0031(5) -0.0004(4)
    C3 0.0182(7) 0.0200(7) 0.0335(8) -0.0042(5) 0.0055(6) 0.0119(6)
    C4 0.0175(7) 0.0226(7) 0.0264(8) -0.0010(5) 0.0031(5) 0.0125(6)
    C5 0.0114(6) 0.0156(7) 0.0173(7) -0.0015(5) 0.0002(5) -0.0019(5)
    C6 0.0116(6) 0.0129(6) 0.0122(6) -0.0015(4) -0.0002(5) -0.0007(5)
    C7 0.0078(5) 0.0122(6) 0.0155(6) -0.0027(4) 0.0022(4) 0.0004(5)
    C8 0.0208(7) 0.0078(6) 0.0179(7) -0.0042(5) 0.0028(6) -0.0017(5)
    C9 0.0321(8) 0.0118(6) 0.0366(9) -0.0032(6) 0.0184(7) -0.0024(6)
    C10 0.0297(7) 0.0129(6) 0.0242(7) -0.0019(5) -0.0014(6) 0.0028(5)
    C11 0.0231(7) 0.0198(7) 0.0200(7) -0.0105(5) -0.0019(5) 0.0023(5)
    C12 0.0139(6) 0.0127(6) 0.0126(6) -0.0018(4) 0.0010(5) -0.0008(4)
    C13 0.0189(7) 0.0137(6) 0.0369(9) -0.0064(5) -0.0004(6) 0.0010(6)
_geom_special_details
;
All e.s.d.'s (except the e.s.d. in the dihedral angle between two l.s. planes)
are estimated using the full covariance matrix. The cell e.s.d.'s are taken
into account individually in the estimation of e.s.d.'s in distances, angles
and torsion angles; correlations between e.s.d.'s in cell parameters are only
used when they are defined by crystal symmetry. An approximate (isotropic)
treatment of cell e.s.d.'s is used for estimating e.s.d.'s involving l.s.
planes.
;
loop_
    _geom_bond_atom_site_label_1
    _geom_bond_atom_site_label_2
    _geom_bond_site_symmetry_2
    _geom_bond_distance
    _geom_bond_publ_flag
    S C2 . 1.6852(13) ?
    O1 C7 . 1.2204(16) ?
    O2 C7 . 1.3380(16) ?
    O2 C8 . 1.4825(14) ?
    O3 C12 . 1.1993(17) ?
    O4 C12 . 1.3398(15) ?
    O4 C13 . 1.4502(16) ?
    N1 C2 . 1.3605(16) ?
    N1 C3 . 1.3819(18) ?
    N1 C1 . 1.4567(17) ?
    N2 C2 . 1.3604(17) ?
    N2 C4 . 1.3890(17) ?
    N2 C5 . 1.4553(16) ?
    N3 C7 . 1.3571(16) ?
    N3 C6 . 1.4402(16) ?
    N3 H3A . 0.8800 ?
    C1 H1A . 0.9800 ?
    C1 H1B . 0.9800 ?
    C1 H1C . 0.9800 ?
    C3 C4 . 1.344(2) ?
    C3 H3B . 0.9500 ?
    C4 H4A . 0.9500 ?
    C5 C6 . 1.5370(16) ?
    C5 H5A . 0.9900 ?
    C5 H5B . 0.9900 ?
    C6 C12 . 1.5301(16) ?
    C6 H6A . 1.0000 ?
    C8 C11 . 1.5193(18) ?
    C8 C9 . 1.5199(19) ?
    C8 C10 . 1.5204(19) ?
    C9 H9A . 0.9800 ?
    C9 H9B . 0.9800 ?
    C9 H9C . 0.9800 ?
    C10 H10A . 0.9800 ?
    C10 H10B . 0.9800 ?
    C10 H10C . 0.9800 ?
    C11 H11A . 0.9800 ?
    C11 H11B . 0.9800 ?
    C11 H11C . 0.9800 ?
    C13 H13A . 0.9800 ?
    C13 H13B . 0.9800 ?
    C13 H13C . 0.9800 ?
loop_
    _geom_angle_atom_site_label_1
    _geom_angle_atom_site_label_2
    _geom_angle_atom_site_label_3
    _geom_angle_site_symmetry_1
    _geom_angle_site_symmetry_3
    _geom_angle
    _geom_angle_publ_flag
    C7 O2 C8 . . 121.10(10) ?
    C12 O4 C13 . . 115.91(10) ?
    C2 N1 C3 . . 109.86(11) ?
    C2 N1 C1 . . 125.02(12) ?
    C3 N1 C1 . . 124.88(12) ?
    C2 N2 C4 . . 110.38(11) ?
    C2 N2 C5 . . 123.76(11) ?
    C4 N2 C5 . . 125.80(11) ?
    C7 N3 C6 . . 122.36(10) ?
    C7 N3 H3A . . 118.8 ?
    C6 N3 H3A . . 118.8 ?
    N1 C1 H1A . . 109.5 ?
    N1 C1 H1B . . 109.5 ?
    H1A C1 H1B . . 109.5 ?
    N1 C1 H1C . . 109.5 ?
    H1A C1 H1C . . 109.5 ?
    H1B C1 H1C . . 109.5 ?
    N2 C2 N1 . . 105.34(11) ?
    N2 C2 S . . 126.68(10) ?
    N1 C2 S . . 127.98(10) ?
    C4 C3 N1 . . 107.92(13) ?
    C4 C3 H3B . . 126.0 ?
    N1 C3 H3B . . 126.0 ?
    C3 C4 N2 . . 106.51(12) ?
    C3 C4 H4A . . 126.7 ?
    N2 C4 H4A . . 126.7 ?
    N2 C5 C6 . . 110.72(10) ?
    N2 C5 H5A . . 109.5 ?
    C6 C5 H5A . . 109.5 ?
    N2 C5 H5B . . 109.5 ?
    C6 C5 H5B . . 109.5 ?
    H5A C5 H5B . . 108.1 ?
    N3 C6 C12 . . 110.47(10) ?
    N3 C6 C5 . . 110.99(10) ?
    C12 C6 C5 . . 110.99(10) ?
    N3 C6 H6A . . 108.1 ?
    C12 C6 H6A . . 108.1 ?
    C5 C6 H6A . . 108.1 ?
    O1 C7 O2 . . 126.64(11) ?
    O1 C7 N3 . . 124.20(11) ?
    O2 C7 N3 . . 109.16(11) ?
    O2 C8 C11 . . 109.28(11) ?
    O2 C8 C9 . . 110.05(10) ?
    C11 C8 C9 . . 113.60(12) ?
    O2 C8 C10 . . 102.62(11) ?
    C11 C8 C10 . . 110.26(11) ?
    C9 C8 C10 . . 110.47(12) ?
    C8 C9 H9A . . 109.5 ?
    C8 C9 H9B . . 109.5 ?
    H9A C9 H9B . . 109.5 ?
    C8 C9 H9C . . 109.5 ?
    H9A C9 H9C . . 109.5 ?
    H9B C9 H9C . . 109.5 ?
    C8 C10 H10A . . 109.5 ?
    C8 C10 H10B . . 109.5 ?
    H10A C10 H10B . . 109.5 ?
    C8 C10 H10C . . 109.5 ?
    H10A C10 H10C . . 109.5 ?
    H10B C10 H10C . . 109.5 ?
    C8 C11 H11A . . 109.5 ?
    C8 C11 H11B . . 109.5 ?
    H11A C11 H11B . . 109.5 ?
    C8 C11 H11C . . 109.5 ?
    H11A C11 H11C . . 109.5 ?
    H11B C11 H11C . . 109.5 ?
    O3 C12 O4 . . 124.96(12) ?
    O3 C12 C6 . . 124.98(11) ?
    O4 C12 C6 . . 110.05(10) ?
    O4 C13 H13A . . 109.5 ?
    O4 C13 H13B . . 109.5 ?
    H13A C13 H13B . . 109.5 ?
    O4 C13 H13C . . 109.5 ?
    H13A C13 H13C . . 109.5 ?
    H13B C13 H13C . . 109.5 ?
loop_
    _geom_hbond_atom_site_label_D
    _geom_hbond_atom_site_label_H
    _geom_hbond_atom_site_label_A
    _geom_hbond_site_symmetry_A
    _geom_hbond_distance_DH
    _geom_hbond_distance_HA
    _geom_hbond_distance_DA
    _geom_hbond_angle_DHA
    N3 H3A O1 4_566 0.88 2.25 2.9819(14) 139.9
data_global
_journal_date_recd_electronic     2012-10-12
_journal_date_accepted     2012-10-19
_journal_name_full     'Acta Crystallographica, Section E'
_journal_year     2012
_journal_volume     68
_journal_issue     11
_journal_page_first     o3206
_journal_page_last     o3206
_journal_paper_category     QO
_journal_paper_doi     10.1107/S1600536812043486
_journal_coeditor_code     LH5544
_publ_contact_author_name     'Ming-Jen Chen'
_publ_contact_author_address
;
Department of Applied Cosmetology and Graduate Institute of Cosmetic Science,
Hungkuang University, Taichung 433, Taiwan
;
_publ_contact_author_email     'mjchen@sunrise.hk.edu.tw'
_publ_contact_author_fax     '886-4-26321046'
_publ_contact_author_phone     '886-4-26318652 ext. 5331'
_publ_section_title
;\
Methyl
2-[(<i>tert</i>-butoxycarbonyl)amino]-3-(3-methyl-2-sulfanylidene-2,3-\
dihydro-1<i>H</i>-imidazol-1-yl)propanoate
;
loop_
    _publ_author_name
    _publ_author_footnote
    _publ_author_address
    'Chan, Chin-Feng' .
;
Department of Applied Cosmetology and Graduate Institute of Cosmetic Science,
Hungkuang University, Taichung 433, Taiwan
;
    'Guo, Yi-Cin' .
;
Department of Applied Cosmetology and Graduate Institute of Cosmetic Science,
Hungkuang University, Taichung 433, Taiwan
;
    'Huang, Bor-Hunn' .
;
Department of Chemistry, National Chung Hsing University, Taichung 402, Taiwan
;
    'Chen, Ming-Jen' .
;
Department of Applied Cosmetology and Graduate Institute of Cosmetic Science,
Hungkuang University, Taichung 433, Taiwan
;
