# Supplementary material for: Methyl 2-[(tert-but­oxy­carbon­yl)amino]-3-(3-methyl-2-sulfanyl­idene-2,3-dihydro-1H-imidazol-1-yl)propano­ate
Source: Acta Crystallogr Sect E Struct Rep Online. 2012 Oct 24;68(Pt 11):o3206. doi: 10.1107/S1600536812043486 (PMC3515294; doi:10.1107/S1600536812043486)
Supplement: Supplementary file 2 [file e-68-o3206-Isup2.hkl]

# 
# h,k,l, Fc-squared, Fo-squared, sigma(Fo-squared) and status flag 
# 
data_I
_shelx_title ' mjc7 in P2(1)/c' 
_shelx_refln_list_code          4 
_shelx_F_calc_maximum      202.36 
_exptl_crystal_F_000       672.00 
_reflns_d_resolution_high  0.8124 
 
loop_ 
 _symmetry_equiv_pos_as_xyz 
 'x, y, z' 
 '-x, y+1/2, -z+1/2' 
 '-x, -y, -z' 
 'x, -y-1/2, z-1/2' 
 
_cell_length_a     8.7636 
_cell_length_b    19.1184 
_cell_length_c     9.6735 
_cell_angle_alpha  90.000 
_cell_angle_beta   98.485 
_cell_angle_gamma  90.000 
 
_shelx_F_squared_multiplier     1.000 
 
loop_ 
 _refln_index_h 
 _refln_index_k 
 _refln_index_l 
 _refln_F_squared_calc 
 _refln_F_squared_meas 
 _refln_F_squared_sigma 
 _refln_observed_status 
   1   0   0     2511.45     2448.68     29.19 o 
   2   0   0    40949.47    27799.81    174.58 o 
   3   0   0      603.40      756.05      5.88 o 
   4   0   0     1507.40     1462.17      7.86 o 
   5   0   0       55.28       62.23      2.41 o 
   6   0   0      312.62      342.12      7.58 o 
   7   0   0      433.81      434.05      7.44 o 
   8   0   0      461.10      461.48     11.95 o 
   9   0   0      647.78      603.26     12.79 o 
  10   0   0       49.25       51.79      2.85 o 
   1   1   0     1021.35     1021.35      8.02 o 
   2   1   0     5246.61     5072.52     24.84 o 
   3   1   0      635.22      732.04      5.87 o 
   4   1   0     4079.32     4297.90     20.48 o 
   5   1   0      397.52      435.24      6.07 o 
   6   1   0     1158.99     1128.90     10.10 o 
   7   1   0        1.32        1.77      2.02 o 
   8   1   0      118.51      121.38      5.70 o 
   9   1   0      404.40      376.20      7.37 o 
  10   1   0      121.12      137.83      3.15 o 
   0   2   0     6206.24     4756.27     10.01 o 
   1   2   0      386.84      437.56      1.60 o 
   2   2   0       44.78       49.25      0.77 o 
   3   2   0     9962.56     9237.02     65.47 o 
   4   2   0     2221.85     2452.88     19.49 o 
   5   2   0       24.74       31.23      1.28 o 
   6   2   0     1974.93     2101.38     23.69 o 
   7   2   0       72.74       83.06      2.45 o 
   8   2   0       84.55       65.09      4.03 o 
   9   2   0       39.60       45.75      4.45 o 
  10   2   0       84.60       79.99      2.56 o 
   1   3   0     4316.40     3954.84     33.55 o 
   2   3   0     3605.00     3818.42      8.59 o 
   3   3   0      497.08      436.19      2.91 o 
   4   3   0      121.40      130.38      3.21 o 
   5   3   0       65.27       52.92      2.68 o 
   6   3   0      786.27      815.46      6.75 o 
   7   3   0       73.73       53.83      3.01 o 
   8   3   0      594.73      587.96      9.23 o 
   9   3   0       23.32       17.91      2.80 o 
  10   3   0       43.06       43.27      2.03 o 
   0   4   0      222.12      299.52      2.04 o 
   1   4   0      610.64      531.36      5.40 o 
   2   4   0       25.12       28.99      0.84 o 
   3   4   0     3909.61     4023.91     24.30 o 
   4   4   0     2281.68     2238.92     16.22 o 
   5   4   0      181.94      211.77      3.04 o 
   6   4   0     3949.02     3731.44     14.75 o 
   7   4   0      307.54      283.56      5.01 o 
   8   4   0     1652.67     1647.16     14.71 o 
   9   4   0        1.24        3.77      1.82 o 
  10   4   0       95.45      105.77      2.54 o 
   1   5   0      600.71      614.95      4.76 o 
   2   5   0     2453.59     2640.91     13.86 o 
   3   5   0      345.62      364.15      3.02 o 
   4   5   0      225.97      246.71      3.65 o 
   5   5   0      238.52      261.47      3.05 o 
   6   5   0      118.64      118.98      2.73 o 
   7   5   0        0.47        2.06      1.75 o 
   8   5   0      262.09      271.86      6.17 o 
   9   5   0       36.29       47.11      2.14 o 
  10   5   0       24.64       26.69      2.36 o 
   0   6   0    12682.75    10991.27    184.41 o 
   1   6   0      900.56      980.59      8.83 o 
   2   6   0      309.98      319.57      2.88 o 
   3   6   0     1436.54     1478.23     10.16 o 
   4   6   0      700.75      744.35      4.93 o 
   5   6   0      236.15      243.15      3.41 o 
   6   6   0        3.47        2.49      1.40 o 
   7   6   0       29.16       25.94      2.10 o 
   8   6   0        0.51        0.57      2.65 o 
   9   6   0      928.84      903.12      7.80 o 
  10   6   0        9.48       11.73      1.50 o 
   1   7   0      869.48      936.53      7.25 o 
   2   7   0      661.59      624.12      5.86 o 
   3   7   0     2873.83     2707.62     19.17 o 
   4   7   0       16.97       17.19      1.39 o 
   5   7   0     1198.54     1258.13     10.95 o 
   6   7   0       39.74       34.27      2.12 o 
   7   7   0       42.27       39.63      2.36 o 
   8   7   0        0.84        0.99      1.56 o 
   9   7   0        0.34        0.42      1.71 o 
  10   7   0      170.59      174.86      4.45 o 
   0   8   0     1030.73     1072.09      5.06 o 
   1   8   0      642.82      661.35      4.00 o 
   2   8   0      227.46      283.43      3.32 o 
   3   8   0      499.40      501.99      5.12 o 
   4   8   0       11.63       15.95      2.00 o 
   5   8   0        3.65        3.00      1.50 o 
   6   8   0       85.71       90.18      2.16 o 
   7   8   0      166.25      140.16      4.01 o 
   8   8   0       84.08       67.31      2.32 o 
   9   8   0       64.62       67.65      2.46 o 
   1   9   0      312.23      357.88      7.14 o 
   2   9   0      430.60      498.23      4.39 o 
   3   9   0       58.82       31.45      1.78 o 
   4   9   0      297.75      332.30      4.33 o 
   5   9   0        3.74        2.03      1.54 o 
   6   9   0       71.38       56.55      2.54 o 
   7   9   0      518.52      501.32     13.62 o 
   8   9   0       16.32       16.59      1.92 o 
   9   9   0        2.34        2.81      1.49 o 
   0  10   0     1613.29     1407.87     21.41 o 
   1  10   0      298.50      334.18      3.90 o 
   2  10   0      954.96      882.16      6.06 o 
   3  10   0      865.51      893.08     10.15 o 
   4  10   0      213.37      155.97      6.12 o 
   5  10   0       16.36       17.33      1.97 o 
   6  10   0      389.51      358.94      5.19 o 
   7  10   0       78.11       86.25      4.42 o 
   8  10   0      104.18      112.79      3.53 o 
   9  10   0      160.38      170.28      3.83 o 
   1  11   0        3.57        9.64      1.16 o 
   2  11   0      280.79      277.19      5.50 o 
   3  11   0      345.32      305.32      4.27 o 
   4  11   0     2078.75     2041.99     24.60 o 
   5  11   0      705.49      659.42      6.40 o 
   6  11   0      160.40      158.13      3.73 o 
   7  11   0       46.86       43.88      3.07 o 
   8  11   0        1.26        4.51      1.91 o 
   9  11   0       47.84       51.88      1.92 o 
   0  12   0      266.18      304.84      9.17 o 
   1  12   0       13.01       13.91      1.56 o 
   2  12   0      280.76      275.82      3.84 o 
   3  12   0        0.27        8.27      2.93 o 
   4  12   0      245.47      244.59      7.78 o 
   5  12   0      379.66      373.30      5.33 o 
   6  12   0      261.97      276.05      5.70 o 
   7  12   0       25.19       25.30      2.51 o 
   8  12   0       52.80       61.84      2.61 o 
   9  12   0        5.80        7.76      1.46 o 
   1  13   0     1435.01     1357.43      7.22 o 
   2  13   0      462.48      488.06      6.70 o 
   3  13   0      138.48      117.71      3.01 o 
   4  13   0       83.92       67.88      1.93 o 
   5  13   0       14.19       12.34      2.01 o 
   6  13   0     2216.70     2035.54     12.57 o 
   7  13   0       13.90       11.18      1.79 o 
   8  13   0     1078.80     1047.88      7.38 o 
   0  14   0     1953.11     1879.95     14.05 o 
   1  14   0      500.75      511.06      7.74 o 
   2  14   0     2228.00     2235.63     50.32 o 
   3  14   0       60.50       66.77      3.05 o 
   4  14   0     1693.50     1597.31     10.50 o 
   5  14   0        8.11        9.62      1.98 o 
   6  14   0      912.06      805.79     13.22 o 
   7  14   0       24.32       26.62      1.79 o 
   8  14   0      250.29      252.29      9.03 o 
   1  15   0      818.32      822.91      6.97 o 
   2  15   0     2382.82     2272.94     18.21 o 
   3  15   0        6.70        5.69      1.57 o 
   4  15   0      216.44      194.11      4.27 o 
   5  15   0       58.17       53.10      2.99 o 
   6  15   0      100.29      107.37      2.89 o 
   7  15   0       87.55       82.61      3.40 o 
   8  15   0      119.18      122.32      2.93 o 
   0  16   0     5236.10     4836.92     29.05 o 
   1  16   0       15.51       14.09      1.65 o 
   2  16   0     3546.78     3239.37     13.45 o 
   3  16   0      364.67      329.61      8.03 o 
   4  16   0        1.43       -0.31      1.93 o 
   5  16   0        0.42        2.06      2.18 o 
   6  16   0       14.62       14.06      2.00 o 
   7  16   0        0.57        1.45      1.74 o 
   1  17   0      145.09      127.58      3.00 o 
   2  17   0      636.20      597.46     10.54 o 
   3  17   0      220.02      218.23      4.94 o 
   4  17   0     1237.97     1151.57      8.74 o 
   5  17   0      627.06      644.26     12.61 o 
   6  17   0      193.37      180.01      3.62 o 
   7  17   0      255.81      244.92      6.12 o 
   0  18   0     2458.37     2326.29     25.02 o 
   1  18   0        1.23        1.42      1.77 o 
   2  18   0     1185.33     1169.61     15.32 o 
   3  18   0      183.17      172.08      4.37 o 
   4  18   0       14.17       13.75      3.13 o 
   5  18   0       19.16       22.38      2.18 o 
   6  18   0      129.25      134.15      2.83 o 
   1  19   0       69.22       71.01      4.01 o 
   2  19   0       89.85       97.12      4.62 o 
   3  19   0       38.47       35.09      3.67 o 
   4  19   0      133.03      129.64      3.49 o 
   5  19   0        8.51        5.89      1.62 o 
   6  19   0        0.12        1.95      1.95 o 
   0  20   0      132.41      127.06      4.41 o 
   1  20   0      282.01      279.25      4.18 o 
   2  20   0      268.29      246.26      6.19 o 
   3  20   0       81.28       93.79      4.20 o 
   4  20   0      412.33      398.28      6.57 o 
   5  20   0      285.77      304.03      3.63 o 
   1  21   0      194.91      179.16      2.70 o 
   2  21   0       42.62       54.81      4.17 o 
   3  21   0      479.55      493.06      8.20 o 
   4  21   0       26.88       29.39      2.33 o 
   0  22   0      143.54      151.64      4.00 o 
   1  22   0        1.17        0.87      1.17 o 
   2  22   0      117.61      108.76      2.52 o 
   3  22   0       18.68       19.78      1.26 o 
   1  23   0       93.82      102.88      2.40 o 
   2  23   0       11.55       13.78      1.33 o 
 -10   1   1        0.97        0.96      1.49 o 
  -9   1   1      287.03      283.65      6.58 o 
  -8   1   1      311.44      286.77     17.93 o 
  -7   1   1        1.93        5.45      2.38 o 
  -6   1   1       38.35       45.98      2.98 o 
  -5   1   1     1736.57     1637.94      5.70 o 
  -4   1   1       25.47       27.33      0.84 o 
  -3   1   1      371.28      381.85      5.00 o 
  -2   1   1      243.72      265.56      1.71 o 
  -1   1   1     1969.31     2061.35      5.24 o 
   0   1   1      901.41      915.03      7.34 o 
   1   1   1     1500.24     1642.09     10.12 o 
   2   1   1      438.27      516.40      4.37 o 
   3   1   1      106.67       94.62      1.26 o 
   4   1   1     3863.97     3935.74     11.51 o 
   5   1   1       11.94       13.75      1.21 o 
   6   1   1      645.41      654.85     10.51 o 
   7   1   1      175.00      159.82      3.61 o 
   8   1   1       29.81       40.16      3.63 o 
   9   1   1      160.73      163.55      9.17 o 
  10   1   1      178.38      187.86      7.51 o 
 -10   2   1      711.73      732.38      5.70 o 
  -9   2   1      291.96      319.97      6.78 o 
  -8   2   1     1670.75     1633.25     15.13 o 
  -7   2   1       58.75       61.69      2.17 o 
  -6   2   1     1876.54     1802.88     44.14 o 
  -5   2   1      290.20      327.38      4.03 o 
  -4   2   1     1014.34      991.25      5.66 o 
  -3   2   1       35.36       46.73      1.18 o 
  -2   2   1     9266.07     8621.03     56.71 o 
  -1   2   1      777.16      852.25      4.93 o 
   0   2   1     4248.78     4153.38     45.24 o 
   1   2   1       49.41       41.96      1.02 o 
   2   2   1      398.82      419.36      1.74 o 
   3   2   1      229.98      293.81      1.96 o 
   4   2   1     1219.63     1212.27     12.06 o 
   5   2   1       68.04       52.25      1.51 o 
   6   2   1      215.94      230.70      4.48 o 
   7   2   1     2190.80     2127.76     37.95 o 
   8   2   1      334.36      323.81      7.07 o 
   9   2   1      236.15      229.81      5.69 o 
  10   2   1       47.94       55.49      2.12 o 
 -10   3   1      205.37      219.20      3.23 o 
  -9   3   1        1.32        7.15      2.24 o 
  -8   3   1      659.24      655.51     10.49 o 
  -7   3   1      610.82      572.65      5.74 o 
  -6   3   1        0.84        3.53      1.53 o 
  -5   3   1       10.63        6.86      0.76 o 
  -4   3   1     1406.65     1558.61      8.73 o 
  -3   3   1     1352.79     1390.66     10.70 o 
  -2   3   1     2220.25     2357.46     15.01 o 
  -1   3   1    15532.83    13088.18    100.08 o 
   0   3   1      548.06      617.76      3.25 o 
   1   3   1     2863.13     2876.82     17.08 o 
   2   3   1     1389.89     1460.21      4.74 o 
   3   3   1     1567.74     1582.96     10.50 o 
   4   3   1      674.74      767.54      5.70 o 
   5   3   1       82.85       76.86      1.58 o 
   6   3   1       83.67       95.52      3.23 o 
   7   3   1      690.88      694.13      9.03 o 
   8   3   1      288.08      281.88      7.92 o 
   9   3   1      336.78      349.63      6.45 o 
  10   3   1       98.95      107.29      2.89 o 
 -10   4   1       16.15       16.37      1.37 o 
  -9   4   1        5.53        5.89      1.67 o 
  -8   4   1       16.63       15.48      2.36 o 
  -7   4   1       19.06       13.98      1.74 o 
  -6   4   1       20.09       20.05      1.53 o 
  -5   4   1        8.02        9.64      1.21 o 
  -4   4   1      684.81      780.97      4.26 o 
  -3   4   1     1726.60     1838.49     11.71 o 
  -2   4   1      179.11      179.24      1.61 o 
  -1   4   1      757.21      847.74      3.74 o 
   0   4   1      184.39      158.23      1.30 o 
   1   4   1      111.24      130.86      1.28 o 
   2   4   1     3032.74     3091.53     17.95 o 
   3   4   1       99.36      103.96      1.39 o 
   4   4   1     2733.31     2742.81     10.23 o 
   5   4   1       81.30       97.58      2.95 o 
   6   4   1      612.17      614.74      5.41 o 
   7   4   1      765.42      747.93      6.34 o 
   8   4   1       17.39       16.07      2.80 o 
   9   4   1      363.39      357.49      5.04 o 
  10   4   1       70.34       74.02      2.65 o 
 -10   5   1        4.37        4.44      1.17 o 
  -9   5   1      147.45      148.96      3.17 o 
  -8   5   1      563.18      569.56      7.98 o 
  -7   5   1       10.36        6.09      1.98 o 
  -6   5   1      311.74      317.32      6.00 o 
  -5   5   1     2582.19     2646.19     22.74 o 
  -4   5   1      898.66      958.57      5.56 o 
  -3   5   1      347.10      325.75      5.87 o 
  -2   5   1      129.72      143.27      1.19 o 
  -1   5   1      170.64      171.18      1.16 o 
   0   5   1     1244.00     1332.64      6.46 o 
   1   5   1     2509.18     2697.48     19.17 o 
   2   5   1     4721.21     4699.06     21.00 o 
   3   5   1     4359.96     4566.34     11.86 o 
   4   5   1      710.79      663.74      5.66 o 
   5   5   1      766.83      759.60      6.63 o 
   6   5   1       81.39       83.83      2.10 o 
   7   5   1        0.54        0.93      1.94 o 
   8   5   1       23.45       21.53      3.24 o 
   9   5   1       48.93       48.03      5.70 o 
  10   5   1      231.43      235.34      3.92 o 
 -10   6   1      264.73      259.66      3.74 o 
  -9   6   1        3.41        7.07      2.20 o 
  -8   6   1      752.01      738.31     10.01 o 
  -7   6   1       85.13       95.49      2.98 o 
  -6   6   1     1402.43     1349.81     27.61 o 
  -5   6   1      747.04      792.80      8.37 o 
  -4   6   1      388.27      413.18      4.38 o 
  -3   6   1      235.45      237.17      3.92 o 
  -2   6   1     2349.22     2400.10     13.36 o 
  -1   6   1     4525.78     4820.74     21.17 o 
   0   6   1     1299.11     1391.45      5.95 o 
   1   6   1      133.27      155.57      2.14 o 
   2   6   1       99.51      137.82      1.65 o 
   3   6   1       76.21       93.44      1.48 o 
   4   6   1      297.78      340.57      3.55 o 
   5   6   1      196.05      171.53      3.33 o 
   6   6   1        2.99       22.72      7.01 o 
   7   6   1     2800.49     2664.78     13.48 o 
   8   6   1        3.99        3.45      2.92 o 
   9   6   1      572.56      604.54      6.25 o 
  10   6   1       11.22       13.34      2.22 o 
 -10   7   1        3.54        3.58      1.45 o 
  -9   7   1       57.36       63.89      2.62 o 
  -8   7   1       87.79       83.51      3.37 o 
  -7   7   1       33.89       25.40      1.83 o 
  -6   7   1       38.21       32.28      2.20 o 
  -5   7   1      105.38      129.11      2.68 o 
  -4   7   1       42.56       34.30      1.65 o 
  -3   7   1        0.43        8.52      1.55 o 
  -2   7   1       12.60       16.85      1.47 o 
  -1   7   1     1007.31     1028.93      7.12 o 
   0   7   1     2220.19     2240.63     12.63 o 
   1   7   1     3086.18     3152.15     11.24 o 
   2   7   1      717.91      792.56      4.00 o 
   3   7   1     2625.73     2940.50     27.41 o 
   4   7   1      192.52      191.48      3.86 o 
   5   7   1     1661.83     1665.26     15.52 o 
   6   7   1       32.49       43.54      1.85 o 
   7   7   1      566.34      578.66      7.39 o 
   8   7   1        8.19        8.80      2.20 o 
   9   7   1       27.17       31.21      2.03 o 
  -9   8   1       90.66      110.39      3.34 o 
  -8   8   1      656.05      636.37      6.25 o 
  -7   8   1      474.75      458.65      5.21 o 
  -6   8   1      813.48      732.15     15.64 o 
  -5   8   1       44.68       36.55      1.85 o 
  -4   8   1     2036.72     1932.05     11.00 o 
  -3   8   1      189.36      202.36      4.73 o 
  -2   8   1     1567.93     1523.89     11.72 o 
  -1   8   1      226.95      274.58      2.64 o 
   0   8   1      236.36      332.24      1.81 o 
   1   8   1     7715.54     7476.98     49.54 o 
   2   8   1      726.24      795.95      6.03 o 
   3   8   1     5150.22     5271.48     82.03 o 
   4   8   1      316.19      303.36      4.82 o 
   5   8   1     1389.40     1269.46     16.83 o 
   6   8   1        5.63        9.35      1.71 o 
   7   8   1      310.58      260.09      4.56 o 
   8   8   1       51.26       51.45      2.80 o 
   9   8   1      268.52      267.33      5.01 o 
  -9   9   1       98.71       97.71      2.66 o 
  -8   9   1        0.32        5.71      1.96 o 
  -7   9   1      345.18      336.69      5.89 o 
  -6   9   1      223.81      230.21      4.98 o 
  -5   9   1      732.81      712.45      8.19 o 
  -4   9   1       56.66       51.36      2.77 o 
  -3   9   1       34.88       42.03      2.40 o 
  -2   9   1      110.51       88.19      2.29 o 
  -1   9   1     1708.00     1832.74     11.90 o 
   0   9   1      831.51      923.77      9.73 o 
   1   9   1     3365.89     3471.32     15.08 o 
   2   9   1        5.32        3.75      1.11 o 
   3   9   1      832.93      778.61      6.07 o 
   4   9   1       46.01       44.58      1.75 o 
   5   9   1     1390.27     1424.47     23.39 o 
   6   9   1      267.57      300.73      5.02 o 
   7   9   1      170.76      153.70      3.64 o 
   8   9   1       62.60       71.52      2.47 o 
   9   9   1      139.08      165.38      3.72 o 
  -9  10   1        0.32        2.93      1.74 o 
  -8  10   1       80.50       80.00      4.03 o 
  -7  10   1     1499.55     1447.94     15.43 o 
  -6  10   1      303.64      312.99      6.90 o 
  -5  10   1      651.89      632.83      8.67 o 
  -4  10   1       55.05       60.13      2.47 o 
  -3  10   1        0.20        1.78      1.69 o 
  -2  10   1      813.12      867.56      6.05 o 
  -1  10   1      731.63      921.41      8.62 o 
   0  10   1        7.61        7.60      1.13 o 
   1  10   1     4136.63     4495.12     28.97 o 
   2  10   1       14.69       37.16      2.43 o 
   3  10   1     1258.13     1376.58      9.79 o 
   4  10   1     1209.67     1201.42     32.50 o 
   5  10   1        3.82        6.29      1.55 o 
   6  10   1       56.20       61.03      3.14 o 
   7  10   1      263.27      275.29      6.48 o 
   8  10   1        4.82        7.07      1.64 o 
   9  10   1       65.08       74.13      4.73 o 
  -9  11   1      359.64      363.51      4.17 o 
  -8  11   1      405.99      421.64      7.17 o 
  -7  11   1       78.47       91.12      3.41 o 
  -6  11   1      321.10      320.50      8.52 o 
  -5  11   1        2.98        4.91      1.35 o 
  -4  11   1        4.54        1.37      1.72 o 
  -3  11   1      788.77      815.54      7.63 o 
  -2  11   1       40.14      102.06      2.51 o 
  -1  11   1      202.10      191.78      3.46 o 
   0  11   1      947.71     1148.64      6.61 o 
   1  11   1     2265.36     2429.07      9.65 o 
   2  11   1      153.34      133.40      2.32 o 
   3  11   1     1762.58     1789.31     10.40 o 
   4  11   1      349.50      358.12      7.48 o 
   5  11   1     2753.61     2578.12     15.39 o 
   6  11   1       17.03       16.91      3.00 o 
   7  11   1      650.77      682.31      9.61 o 
   8  11   1        2.99        4.20      1.61 o 
   9  11   1      115.64      106.63      2.73 o 
  -9  12   1      182.20      185.00      2.78 o 
  -8  12   1      462.13      445.97      6.98 o 
  -7  12   1      132.97      141.00      5.01 o 
  -6  12   1      230.43      218.81      6.49 o 
  -5  12   1       85.52       68.07      2.44 o 
  -4  12   1      291.96      293.57      4.60 o 
  -3  12   1      191.60      216.84      3.39 o 
  -2  12   1     2076.71     2044.73     14.03 o 
  -1  12   1     1235.51     1235.59      8.44 o 
   0  12   1      673.34      636.64      5.29 o 
   1  12   1        3.86        9.48      1.65 o 
   2  12   1      416.38      372.30      4.39 o 
   3  12   1        5.65       13.14      2.99 o 
   4  12   1      483.64      454.51      6.42 o 
   5  12   1      270.81      246.72      5.24 o 
   6  12   1     1344.33     1269.92     13.46 o 
   7  12   1     1237.86     1271.92     12.65 o 
   8  12   1       18.63       21.63      1.69 o 
   9  12   1      763.07      779.23      8.62 o 
  -8  13   1       34.11       36.76      2.11 o 
  -7  13   1      508.01      517.98      8.23 o 
  -6  13   1      215.37      189.75      6.59 o 
  -5  13   1      828.80      767.80      8.62 o 
  -4  13   1      135.54      159.33      3.73 o 
  -3  13   1        0.92        1.87      1.79 o 
  -2  13   1       11.90        4.04      1.45 o 
  -1  13   1      121.23      124.81      2.47 o 
   0  13   1      475.13      472.98      7.94 o 
   1  13   1       38.66       38.96      2.67 o 
   2  13   1       64.42       43.49      3.13 o 
   3  13   1      708.43      723.04      7.62 o 
   4  13   1        2.97        1.74      1.77 o 
   5  13   1        0.27        1.58      2.28 o 
   6  13   1      250.90      279.02      5.50 o 
   7  13   1       79.45       82.94      3.06 o 
   8  13   1      339.01      340.76      5.06 o 
  -8  14   1      808.71      830.88      7.19 o 
  -7  14   1      149.70      145.98      3.54 o 
  -6  14   1      653.34      655.71      6.86 o 
  -5  14   1       78.74       73.44      2.44 o 
  -4  14   1      678.31      616.39      7.77 o 
  -3  14   1      100.07       92.39      2.36 o 
  -2  14   1       45.51       58.29      2.54 o 
  -1  14   1      371.85      395.67      4.24 o 
   0  14   1       45.56       40.33      2.06 o 
   1  14   1        1.92        8.48      1.90 o 
   2  14   1        2.01        1.79      1.82 o 
   3  14   1        3.50        2.55      1.31 o 
   4  14   1       30.11       30.83      2.13 o 
   5  14   1      536.75      500.64      7.16 o 
   6  14   1       55.51       54.29      2.52 o 
   7  14   1       62.73       54.86      2.21 o 
   8  14   1        4.64        4.54      1.74 o 
  -8  15   1       21.88       22.69      2.64 o 
  -7  15   1      138.86      149.34      3.92 o 
  -6  15   1      141.88      123.11      3.11 o 
  -5  15   1      129.42      130.11      3.73 o 
  -4  15   1      249.78      258.03      5.27 o 
  -3  15   1      927.69      870.74      9.58 o 
  -2  15   1       45.33       63.80      1.83 o 
  -1  15   1     1095.29     1104.98     10.24 o 
   0  15   1       21.51       28.61      2.09 o 
   1  15   1     1248.62     1269.15      8.06 o 
   2  15   1      127.60      134.90      3.85 o 
   3  15   1      305.59      278.43      3.52 o 
   4  15   1      901.96      832.54      7.20 o 
   5  15   1      106.98      113.14      3.85 o 
   6  15   1      327.14      317.54      4.46 o 
   7  15   1      195.63      192.02      3.61 o 
   8  15   1       31.37       28.08      2.78 o 
  -7  16   1        8.94       10.45      1.42 o 
  -6  16   1       92.46       94.96      2.55 o 
  -5  16   1        0.37        1.03      1.73 o 
  -4  16   1     1886.08     1770.26     18.16 o 
  -3  16   1      235.12      201.44      4.73 o 
  -2  16   1     2543.25     2406.11     12.97 o 
  -1  16   1      147.04      131.34      2.27 o 
   0  16   1     1953.51     1766.79      8.56 o 
   1  16   1       27.07       27.24      1.50 o 
   2  16   1       88.76       79.96      1.99 o 
   3  16   1       36.25       43.05      2.22 o 
   4  16   1        9.29       15.17      2.81 o 
   5  16   1      695.83      640.60      7.70 o 
   6  16   1       59.88       57.89      2.72 o 
   7  16   1       63.89       64.96      1.98 o 
  -7  17   1        0.87        1.11      1.77 o 
  -6  17   1       60.96       64.27      2.45 o 
  -5  17   1      126.25      129.12      3.03 o 
  -4  17   1      568.94      552.82      7.30 o 
  -3  17   1        8.14        8.17      2.25 o 
  -2  17   1     1035.11      927.88      8.63 o 
  -1  17   1      117.75      108.36      2.54 o 
   0  17   1       85.86       79.87      2.93 o 
   1  17   1       31.08       27.12      1.64 o 
   2  17   1      115.85      103.19      2.57 o 
   3  17   1       29.42       22.11      1.93 o 
   4  17   1       32.14       27.19      2.21 o 
   5  17   1      112.64      133.83      3.68 o 
   6  17   1       50.47       53.08      2.43 o 
   7  17   1       11.65       16.12      2.50 o 
  -6  18   1      389.16      402.71      4.75 o 
  -5  18   1       79.68       80.33      2.48 o 
  -4  18   1      115.77      111.11      3.65 o 
  -3  18   1       95.92       88.92      3.58 o 
  -2  18   1       33.57       33.33      2.61 o 
  -1  18   1      891.95      866.59     27.10 o 
   0  18   1      230.19      223.62      6.25 o 
   1  18   1      475.11      462.72      4.74 o 
   2  18   1     1482.92     1385.00     16.60 o 
   3  18   1      108.61       96.87      3.66 o 
   4  18   1      290.26      271.09      6.48 o 
   5  18   1       40.97       43.89      2.13 o 
   6  18   1      327.12      324.06     10.01 o 
  -6  19   1      158.48      177.37      3.54 o 
  -5  19   1       95.71       95.00      2.76 o 
  -4  19   1      140.37      134.96      3.58 o 
  -3  19   1      571.74      568.27     13.20 o 
  -2  19   1      175.33      169.31      4.20 o 
  -1  19   1      290.87      269.55      6.49 o 
   0  19   1      159.04      148.06      2.88 o 
   1  19   1      914.26      880.68      6.77 o 
   2  19   1      341.00      306.59      3.76 o 
   3  19   1      784.05      753.75     10.72 o 
   4  19   1      289.63      293.29      6.19 o 
   5  19   1      161.48      166.67      3.25 o 
  -5  20   1      159.16      155.51      2.73 o 
  -4  20   1       11.07       13.71      1.75 o 
  -3  20   1      798.70      766.90      7.30 o 
  -2  20   1      242.67      243.91      5.89 o 
  -1  20   1       38.83       35.21      2.28 o 
   0  20   1       35.09       39.25      2.08 o 
   1  20   1        2.09        4.35      1.34 o 
   2  20   1      169.51      165.39      2.72 o 
   3  20   1       22.35       19.38      2.16 o 
   4  20   1      139.89      139.07      4.31 o 
   5  20   1       38.64       41.07      2.25 o 
  -4  21   1        5.03        5.80      1.22 o 
  -3  21   1      371.12      354.12      4.90 o 
  -2  21   1       26.79       32.08      3.05 o 
  -1  21   1       65.49       61.26      2.14 o 
   0  21   1      246.43      216.74      2.95 o 
   1  21   1       13.88       14.80      1.55 o 
   2  21   1      447.58      447.97      6.66 o 
   3  21   1        0.82        1.95      2.14 o 
   4  21   1       61.27       59.56      2.65 o 
  -3  22   1        3.35        4.56      1.06 o 
  -2  22   1      149.10      154.44      2.48 o 
  -1  22   1      139.92      146.40      2.49 o 
   0  22   1      522.70      515.33      3.75 o 
   1  22   1      196.77      199.23      3.02 o 
   2  22   1       38.24       38.47      1.69 o 
   3  22   1        1.17        3.08      1.37 o 
  -2  23   1       36.45       44.36      1.69 o 
  -1  23   1      169.01      172.08      2.92 o 
   0  23   1        1.52        2.31      1.15 o 
   1  23   1       14.28       15.57      2.50 o 
 -10   0   2      706.30      672.80      7.86 o 
  -9   0   2       65.90       63.07      3.83 o 
  -8   0   2      344.97      369.46     10.84 o 
  -7   0   2       37.77       35.13      2.95 o 
  -6   0   2        2.16        3.72      2.14 o 
  -5   0   2     2941.16     2851.80     14.48 o 
  -4   0   2      312.21      366.72      4.19 o 
  -3   0   2       37.31       57.32      0.97 o 
  -2   0   2     5471.58     5083.74     14.74 o 
  -1   0   2     3678.01     3738.05      8.20 o 
   0   0   2     4704.27     4477.73     29.75 o 
   2   0   2        3.97       12.26      0.73 o 
   3   0   2     2439.99     2369.20     15.27 o 
   4   0   2      922.66     1044.54      7.11 o 
   5   0   2     7297.66     7063.55     25.93 o 
   6   0   2      530.01      549.50     35.17 o 
   7   0   2        7.03       24.93     11.40 o 
   8   0   2      310.07      349.27      7.16 o 
   9   0   2       73.06       72.28      5.00 o 
  10   0   2      122.18      122.04      4.17 o 
 -10   1   2      430.04      444.73      4.55 o 
  -9   1   2       35.28       36.78      2.40 o 
  -8   1   2      409.34      375.72      9.59 o 
  -7   1   2      193.40      208.73      3.52 o 
  -6   1   2     2626.31     2714.58     14.46 o 
  -5   1   2     3267.22     3177.10     15.44 o 
  -4   1   2     3127.03     3031.12     23.74 o 
  -3   1   2     5115.01     5118.45     21.16 o 
  -2   1   2     7580.18     7259.05     38.42 o 
  -1   1   2    12118.59    10992.81     99.14 o 
   0   1   2    16218.85    14559.65     68.25 o 
   1   1   2       72.56       90.94      0.70 o 
   2   1   2        7.85        8.42      0.51 o 
   3   1   2     1470.29     1545.67      5.49 o 
   4   1   2      252.97      286.67      3.58 o 
   5   1   2      185.65      170.22      2.53 o 
   6   1   2        8.97       10.16      1.56 o 
   7   1   2      308.77      333.07      4.54 o 
   8   1   2       77.94       76.91      2.74 o 
   9   1   2        6.94       12.60      2.53 o 
  10   1   2       66.24       68.65      3.20 o 
 -10   2   2      103.81       92.77      2.65 o 
  -9   2   2      128.52      142.59      4.06 o 
  -8   2   2      608.94      601.33     13.07 o 
  -7   2   2      128.17      129.36      2.92 o 
  -6   2   2      104.61      114.32      4.67 o 
  -5   2   2      889.28      928.29     12.08 o 
  -4   2   2     1241.03     1143.02     11.14 o 
  -3   2   2     1950.73     1887.11      7.98 o 
  -2   2   2     5375.62     5130.16     18.52 o 
  -1   2   2    11869.69    11072.87     67.39 o 
   0   2   2      119.58      128.81      2.07 o 
   1   2   2      622.11      636.22      4.30 o 
   2   2   2        8.15        7.14      0.81 o 
   3   2   2       26.57       16.57      0.74 o 
   4   2   2      725.92      781.70      5.62 o 
   5   2   2      184.00      226.71      3.18 o 
   6   2   2        1.01        5.11      1.84 o 
   7   2   2       28.47       29.07      2.00 o 
   8   2   2      208.37      236.97      4.23 o 
   9   2   2       37.29       37.23      3.00 o 
  10   2   2       28.58       32.66      2.06 o 
 -10   3   2       40.36       41.81      1.83 o 
  -9   3   2      545.47      536.61      6.58 o 
  -8   3   2      786.05      772.89      8.21 o 
  -7   3   2     4972.85     5015.53     17.20 o 
  -6   3   2      611.45      638.12     12.88 o 
  -5   3   2     1809.59     1920.06     14.04 o 
  -4   3   2       32.60       38.70      1.58 o 
  -3   3   2     1540.60     1570.31      6.80 o 
  -2   3   2     6503.48     6404.13     38.29 o 
  -1   3   2     9204.43     9099.67     89.48 o 
   0   3   2        6.60        5.69      0.38 o 
   1   3   2     3041.10     3218.12      4.60 o 
   2   3   2     2769.63     2770.70      9.64 o 
   3   3   2      274.31      309.49      3.86 o 
   4   3   2       87.63      132.51      2.11 o 
   5   3   2       40.52       32.56      1.68 o 
   6   3   2      396.80      370.01      7.27 o 
   7   3   2      106.88      113.61      2.91 o 
   8   3   2      797.50      742.84      8.30 o 
   9   3   2       68.95       58.77      3.20 o 
  10   3   2      301.91      292.26      4.22 o 
 -10   4   2       52.53       57.30      1.86 o 
  -9   4   2       33.19       36.38      1.89 o 
  -8   4   2      301.55      286.90      4.62 o 
  -7   4   2      120.52      102.20      2.71 o 
  -6   4   2      491.40      458.36      6.61 o 
  -5   4   2        1.95       13.47      2.20 o 
  -4   4   2     3393.77     3435.95     13.87 o 
  -3   4   2      362.23      382.37      2.75 o 
  -2   4   2    12778.73    11915.69     45.00 o 
  -1   4   2     2461.51     2658.09      9.96 o 
   0   4   2      269.25      317.66      3.71 o 
   1   4   2      900.65      977.80      5.31 o 
   2   4   2     1026.43     1122.36     10.51 o 
   3   4   2      586.54      604.50      4.54 o 
   4   4   2       30.72       41.79      1.75 o 
   5   4   2     1546.62     1380.31     10.39 o 
   6   4   2       27.31       29.86      1.58 o 
   7   4   2     2016.22     1984.06     25.91 o 
   8   4   2      678.53      696.64     10.03 o 
   9   4   2      824.12      847.01     20.15 o 
  10   4   2       11.04       10.01      2.50 o 
 -10   5   2        9.07        9.71      1.47 o 
  -9   5   2        1.69        1.82      1.42 o 
  -8   5   2      798.37      760.01      9.51 o 
  -7   5   2       21.94       25.72      1.65 o 
  -6   5   2      143.15      129.57      3.10 o 
  -5   5   2      404.06      395.73      4.35 o 
  -4   5   2       59.06       59.05      1.50 o 
  -3   5   2      205.90      241.71      2.33 o 
  -2   5   2      418.03      477.38      5.28 o 
  -1   5   2      525.30      597.18      2.59 o 
   0   5   2        6.34        8.00      0.78 o 
   1   5   2     1359.33     1383.14      9.52 o 
   2   5   2        2.33        2.93      0.75 o 
   3   5   2        1.39        6.38      1.11 o 
   4   5   2       10.32        8.51      1.18 o 
   5   5   2      324.63      321.94      4.28 o 
   6   5   2       26.58       27.03      1.48 o 
   7   5   2      882.15      819.25     11.68 o 
   8   5   2      428.32      428.73      6.46 o 
   9   5   2       55.39       53.72      4.17 o 
 -10   6   2      184.36      168.79      3.89 o 
  -9   6   2      674.79      680.82      7.06 o 
  -8   6   2      390.75      365.99      5.00 o 
  -7   6   2      131.45      132.04      3.05 o 
  -6   6   2       73.64       72.41      2.73 o 
  -5   6   2        2.76        4.97      1.96 o 
  -4   6   2       16.19       11.29      0.98 o 
  -3   6   2      364.37      361.40      3.00 o 
  -2   6   2       41.00       45.24      1.06 o 
  -1   6   2      961.13     1092.74      4.68 o 
   0   6   2     1138.92     1226.15     12.43 o 
   1   6   2     2197.74     2150.90     15.72 o 
   2   6   2      302.53      311.45      3.45 o 
   3   6   2      139.43      147.56      2.07 o 
   4   6   2       70.62       85.16      3.83 o 
   5   6   2     1972.95     1895.91      9.39 o 
   6   6   2       84.75       91.39      2.06 o 
   7   6   2       68.38       61.02      2.76 o 
   8   6   2       45.35       49.25      2.98 o 
   9   6   2       44.68       57.90      3.20 o 
 -10   7   2       54.86       55.78      2.14 o 
  -9   7   2      241.41      236.98      4.12 o 
  -8   7   2       34.02       35.40      2.17 o 
  -7   7   2      484.10      471.10      6.35 o 
  -6   7   2       16.65       13.08      1.79 o 
  -5   7   2       22.66       15.10      1.83 o 
  -4   7   2       22.01       17.66      2.36 o 
  -3   7   2     2707.70     2895.28     13.36 o 
  -2   7   2      309.90      342.89      4.69 o 
  -1   7   2       77.83       92.34      1.60 o 
   0   7   2      111.37      120.06      1.37 o 
   1   7   2     1292.56     1247.81      4.63 o 
   2   7   2     2757.70     2655.05     10.36 o 
   3   7   2     1129.65     1088.03      9.84 o 
   4   7   2      523.44      481.74      3.88 o 
   5   7   2        3.10        2.14      1.37 o 
   6   7   2      542.99      528.87      6.54 o 
   7   7   2      192.19      175.66      3.96 o 
   8   7   2      541.26      531.34      6.88 o 
   9   7   2       11.20        8.36      2.06 o 
  -9   8   2      101.91       93.41      3.54 o 
  -8   8   2      134.11      139.24      6.50 o 
  -7   8   2      543.73      508.08      6.95 o 
  -6   8   2      552.71      542.50      9.43 o 
  -5   8   2      300.51      325.57      7.22 o 
  -4   8   2       54.26       38.88      2.10 o 
  -3   8   2      737.61      656.54      5.94 o 
  -2   8   2      424.40      417.94      3.89 o 
  -1   8   2      315.48      333.82      4.01 o 
   0   8   2       28.54       21.73      0.74 o 
   1   8   2     1409.22     1600.31     11.28 o 
   2   8   2      294.63      292.55      3.45 o 
   3   8   2       48.95       79.45      1.73 o 
   4   8   2      648.04      663.39      7.14 o 
   5   8   2      233.34      222.34      3.48 o 
   6   8   2      104.88      107.16      2.86 o 
   7   8   2       94.60       95.11      3.08 o 
   8   8   2       19.92       22.00      2.42 o 
   9   8   2       75.03       75.80      2.95 o 
  -9   9   2        0.29        1.40      1.43 o 
  -8   9   2       48.29       59.47      3.34 o 
  -7   9   2      153.40      147.22      4.15 o 
  -6   9   2       46.50       43.44      2.33 o 
  -5   9   2       57.76       47.04      2.49 o 
  -4   9   2        1.86        1.97      1.55 o 
  -3   9   2       62.17       83.13      2.42 o 
  -2   9   2       86.24       87.19      2.24 o 
  -1   9   2      457.95      454.86      3.74 o 
   0   9   2       37.68       47.76      1.16 o 
   1   9   2      877.86      968.13     12.16 o 
   2   9   2      142.87      142.15      2.01 o 
   3   9   2     1332.80     1385.39     11.97 o 
   4   9   2       37.80       44.44      1.65 o 
   5   9   2      468.62      456.81      3.94 o 
   6   9   2        3.98        9.40      2.92 o 
   7   9   2       11.29        9.19      1.92 o 
   8   9   2      313.91      280.84      6.62 o 
   9   9   2        2.43        7.10      1.66 o 
  -9  10   2        0.28        0.40      1.74 o 
  -8  10   2      292.22      271.85      5.50 o 
  -7  10   2      125.07      115.93      4.91 o 
  -6  10   2      114.87      124.30      3.43 o 
  -5  10   2        4.76        4.47      1.80 o 
  -4  10   2      727.49      643.36      7.47 o 
  -3  10   2     1155.12     1140.20      7.80 o 
  -2  10   2     3322.41     3383.23     16.39 o 
  -1  10   2     4044.72     4002.74     24.62 o 
   0  10   2      548.52      605.90      4.93 o 
   1  10   2      971.91      963.12      5.66 o 
   2  10   2       57.01       46.43      1.54 o 
   3  10   2     1885.27     1875.78     14.21 o 
   4  10   2        1.15        3.65      1.28 o 
   5  10   2     1945.40     1805.72     11.25 o 
   6  10   2        6.84        5.00      2.75 o 
   7  10   2     1086.78     1072.94      9.99 o 
   8  10   2      180.84      186.84      3.32 o 
   9  10   2       84.43       78.67      3.61 o 
  -9  11   2        9.81        8.86      1.55 o 
  -8  11   2       57.58       58.98      3.54 o 
  -7  11   2      447.88      428.19     12.23 o 
  -6  11   2      230.30      237.83      5.70 o 
  -5  11   2      769.19      732.53      8.29 o 
  -4  11   2      133.57      126.97      3.23 o 
  -3  11   2      318.99      297.54      5.10 o 
  -2  11   2        2.06        2.66      1.50 o 
  -1  11   2       98.86       75.18      2.06 o 
   0  11   2      305.52      280.19      3.77 o 
   1  11   2      487.04      459.16      4.29 o 
   2  11   2      474.82      444.80      6.58 o 
   3  11   2      202.33      180.47      3.57 o 
   4  11   2       11.30       14.77      1.28 o 
   5  11   2      969.35      960.74      8.54 o 
   6  11   2       64.72       62.45      4.03 o 
   7  11   2       68.02       70.14      3.71 o 
   8  11   2      398.38      400.07      4.73 o 
  -9  12   2        1.07        2.19      1.22 o 
  -8  12   2       54.86       51.17      2.62 o 
  -7  12   2        2.96        4.94      2.85 o 
  -6  12   2        7.50        7.79      2.33 o 
  -5  12   2      188.94      171.04      3.87 o 
  -4  12   2     1404.73     1241.59     10.78 o 
  -3  12   2      702.07      722.19     10.17 o 
  -2  12   2        2.32        3.06      1.80 o 
  -1  12   2      336.72      354.16      5.54 o 
   0  12   2        0.57        2.66      1.49 o 
   1  12   2       27.17       21.07      2.28 o 
   2  12   2      664.47      696.55      8.39 o 
   3  12   2      258.07      220.76      3.98 o 
   4  12   2       64.67       63.48      3.04 o 
   5  12   2      118.36      116.19      4.05 o 
   6  12   2        0.13        1.88      3.04 o 
   7  12   2       12.86       13.98      2.33 o 
   8  12   2       12.64        8.83      1.38 o 
  -8  13   2       36.03       36.68      2.18 o 
  -7  13   2     1063.32     1044.48     12.13 o 
  -6  13   2       16.71       20.93      2.81 o 
  -5  13   2     1992.35     1816.01     12.50 o 
  -4  13   2        1.60        3.73      2.25 o 
  -3  13   2     1199.55     1106.49     15.01 o 
  -2  13   2       41.58       56.21      3.79 o 
  -1  13   2      783.89      761.45     32.94 o 
   0  13   2       27.81       47.13      2.65 o 
   1  13   2      579.61      532.14      7.00 o 
   2  13   2      102.21      116.49      3.16 o 
   3  13   2       98.42       94.79      1.84 o 
   4  13   2       25.05       25.06      2.06 o 
   5  13   2      404.29      360.63      6.36 o 
   6  13   2       58.32       60.29     11.68 o 
   7  13   2      234.76      247.31      5.82 o 
   8  13   2       12.03       11.71      1.49 o 
  -8  14   2       58.80       58.52      2.18 o 
  -7  14   2       10.79       10.70      1.79 o 
  -6  14   2       15.68       19.71      2.15 o 
  -5  14   2       91.37       85.15      3.05 o 
  -4  14   2     1202.16     1211.34     12.68 o 
  -3  14   2      651.00      636.15     11.38 o 
  -2  14   2     1268.50     1203.28     16.54 o 
  -1  14   2      454.85      436.64      8.48 o 
   0  14   2       76.46       67.62      3.72 o 
   1  14   2      630.20      583.12      8.73 o 
   2  14   2      330.93      364.55      3.28 o 
   3  14   2     1512.42     1414.26     11.73 o 
   4  14   2      688.89      654.18      6.77 o 
   5  14   2     1249.04     1091.30     17.93 o 
   6  14   2      167.60      154.79      4.17 o 
   7  14   2      433.64      419.60      5.33 o 
   8  14   2       36.51       29.52      1.74 o 
  -8  15   2        0.47        1.00      1.04 o 
  -7  15   2      134.56      134.12      3.17 o 
  -6  15   2      104.78       85.02      2.78 o 
  -5  15   2      102.82      119.84      3.91 o 
  -4  15   2       22.04       22.98      3.19 o 
  -3  15   2       33.86       30.54      3.60 o 
  -2  15   2        4.08        8.04      1.51 o 
  -1  15   2        2.66        4.18      1.29 o 
   0  15   2      774.28      770.54      6.42 o 
   1  15   2      284.54      274.96      3.65 o 
   2  15   2      597.15      549.96      5.85 o 
   3  15   2       27.98       26.53      1.48 o 
   4  15   2      103.93      108.81      3.03 o 
   5  15   2       18.70       13.01      2.49 o 
   6  15   2       75.51       98.62      2.74 o 
   7  15   2      186.00      183.31      3.41 o 
  -7  16   2      447.06      442.82      4.16 o 
  -6  16   2       23.72       30.13      2.09 o 
  -5  16   2      248.22      233.27      4.98 o 
  -4  16   2       97.51       81.40      4.80 o 
  -3  16   2        2.26        8.50      1.86 o 
  -2  16   2      299.72      261.50      3.40 o 
  -1  16   2     2440.34     2374.60     15.65 o 
   0  16   2      280.09      273.00      3.40 o 
   1  16   2     2140.57     1988.32     10.36 o 
   2  16   2      246.39      231.19      3.68 o 
   3  16   2     1965.56     1825.84     12.52 o 
   4  16   2       89.66       79.92      2.77 o 
   5  16   2      289.17      246.46      4.92 o 
   6  16   2       11.17       16.82      2.03 o 
   7  16   2      158.32      163.79      3.52 o 
  -7  17   2      256.24      255.60      2.52 o 
  -6  17   2      695.34      672.12      5.04 o 
  -5  17   2      999.06      983.01     10.16 o 
  -4  17   2      237.52      256.56      4.26 o 
  -3  17   2     2291.53     2093.91     15.53 o 
  -2  17   2      489.94      465.68      5.17 o 
  -1  17   2     1715.24     1559.29      8.17 o 
   0  17   2      205.80      193.35      5.39 o 
   1  17   2     2103.47     1968.78     10.55 o 
   2  17   2        2.22        5.52      1.85 o 
   3  17   2      130.21      131.40      3.24 o 
   4  17   2      375.66      367.91      5.13 o 
   5  17   2       35.92       35.95      2.40 o 
   6  17   2       31.26       28.72      2.03 o 
  -6  18   2       25.55       32.54      1.41 o 
  -5  18   2      188.50      178.18      2.91 o 
  -4  18   2       58.41       55.18      2.15 o 
  -3  18   2       53.49       51.76      2.42 o 
  -2  18   2       17.01       15.11      1.63 o 
  -1  18   2       21.66       24.04      1.76 o 
   0  18   2        0.41        3.55      1.39 o 
   1  18   2      101.49       96.30      2.60 o 
   2  18   2       75.54       61.02      2.08 o 
   3  18   2       59.41       67.13      2.93 o 
   4  18   2      315.09      287.83      5.18 o 
   5  18   2      336.28      344.63      4.75 o 
   6  18   2       32.81       35.64      2.04 o 
  -6  19   2      338.85      366.98     16.26 o 
  -5  19   2        9.63        9.65      1.34 o 
  -4  19   2       59.21       62.20      1.95 o 
  -3  19   2       18.68       21.06      2.28 o 
  -2  19   2       84.96       83.63      2.71 o 
  -1  19   2       46.68       57.42      2.15 o 
   0  19   2       61.10       50.73      2.07 o 
   1  19   2        2.39        3.92      1.56 o 
   2  19   2      216.35      198.00      2.98 o 
   3  19   2        9.53       10.84      2.37 o 
   4  19   2        0.38        1.95      2.36 o 
   5  19   2        7.58        9.54      1.26 o 
  -5  20   2      127.60      127.39      2.56 o 
  -4  20   2      460.66      484.65      5.55 o 
  -3  20   2      105.77      107.96      2.48 o 
  -2  20   2      192.44      215.56      5.53 o 
  -1  20   2      546.56      582.46      4.46 o 
   0  20   2      163.21      161.17      2.62 o 
   1  20   2      120.24      126.16      2.23 o 
   2  20   2       19.00       21.16      1.79 o 
   3  20   2      133.54      123.29      3.35 o 
   4  20   2       75.15       75.29      4.17 o 
   5  20   2       18.64       20.85      2.50 o 
  -4  21   2       34.28       33.78      1.42 o 
  -3  21   2       75.13       77.88      1.72 o 
  -2  21   2      467.95      477.67      5.60 o 
  -1  21   2      248.10      241.27      3.25 o 
   0  21   2     1283.54     1267.46      6.44 o 
   1  21   2      474.62      464.34      3.66 o 
   2  21   2      644.15      666.62      6.19 o 
   3  21   2        0.48        0.96      1.51 o 
   4  21   2      425.86      446.60      5.31 o 
  -3  22   2        4.21        4.43      1.03 o 
  -2  22   2       76.25       73.72      1.80 o 
  -1  22   2      133.42      143.28      2.62 o 
   0  22   2        6.66        8.18      1.22 o 
   1  22   2       17.74       18.11      1.66 o 
   2  22   2        4.08        3.57      1.38 o 
   3  22   2      237.69      232.98      3.93 o 
  -1  23   2       42.67       44.67      2.20 o 
 -10   1   3       14.14       13.25      1.55 o 
  -9   1   3      262.40      261.82      4.41 o 
  -8   1   3        0.10        0.78      1.86 o 
  -7   1   3      785.02      813.00      8.83 o 
  -6   1   3      193.62      216.22      5.19 o 
  -5   1   3       96.30      117.33      4.26 o 
  -4   1   3       99.23      114.51      2.05 o 
  -3   1   3     6131.38     5953.05     15.80 o 
  -2   1   3     2174.58     2301.39     10.50 o 
  -1   1   3     6926.53     7044.65     41.29 o 
   0   1   3     2783.35     2888.34      9.38 o 
   1   1   3     5634.01     5498.11     22.64 o 
   2   1   3      387.85      366.53      3.94 o 
   3   1   3        7.98        5.52      0.96 o 
   4   1   3      197.38      145.52      2.42 o 
   5   1   3       14.08       10.09      1.50 o 
   6   1   3      644.03      543.10      6.17 o 
   7   1   3        3.35        4.74      1.98 o 
   8   1   3      291.05      278.08      4.51 o 
   9   1   3      372.36      379.46      7.60 o 
 -10   2   3        1.30        1.36      1.35 o 
  -9   2   3       29.39       34.01      2.25 o 
  -8   2   3       68.09       62.52      2.71 o 
  -7   2   3      910.11      824.08      7.44 o 
  -6   2   3      866.82      845.15     10.75 o 
  -5   2   3      783.01      774.97     10.50 o 
  -4   2   3     1240.36     1216.69     11.16 o 
  -3   2   3     1458.98     1523.98     15.25 o 
  -2   2   3      291.73      355.95      1.66 o 
  -1   2   3       16.16       24.15      1.20 o 
   0   2   3      951.39     1121.27      6.93 o 
   1   2   3     1330.08     1446.90      9.06 o 
   2   2   3     1908.70     1994.75      9.72 o 
   3   2   3     4124.95     4055.40     13.53 o 
   4   2   3     1434.82     1500.66      7.91 o 
   5   2   3     1052.95     1061.64     15.82 o 
   6   2   3        9.93        8.73      1.34 o 
   7   2   3       60.67       55.92      2.43 o 
   8   2   3      445.03      424.66      5.38 o 
   9   2   3       57.38       56.07      3.36 o 
 -10   3   3      145.78      157.95      2.70 o 
  -9   3   3      767.52      765.01      7.97 o 
  -8   3   3       41.91       39.60      2.09 o 
  -7   3   3     1548.22     1533.26     10.14 o 
  -6   3   3      697.29      696.10     17.94 o 
  -5   3   3        9.42       12.51      1.29 o 
  -4   3   3      304.41      317.99      3.88 o 
  -3   3   3      451.13      451.97      3.36 o 
  -2   3   3      310.71      347.79      4.23 o 
  -1   3   3      346.49      300.50      1.61 o 
   0   3   3      452.47      529.84      4.73 o 
   1   3   3      221.62      216.34      1.75 o 
   2   3   3       23.29       18.93      0.79 o 
   3   3   3      243.40      215.98      3.09 o 
   4   3   3      147.77      177.20      3.63 o 
   5   3   3        9.27       11.03      1.65 o 
   6   3   3       31.62       35.41      1.67 o 
   7   3   3        5.98        7.62      1.71 o 
   8   3   3        9.13       12.93      1.91 o 
   9   3   3       16.23       20.14      2.00 o 
 -10   4   3      452.33      440.33      8.07 o 
  -9   4   3       89.77       86.94      2.34 o 
  -8   4   3      216.91      206.32      3.98 o 
  -7   4   3      103.37      110.70      2.37 o 
  -6   4   3       30.00       24.71      1.84 o 
  -5   4   3      109.42      114.06      5.16 o 
  -4   4   3     1205.77     1321.03     14.66 o 
  -3   4   3     3207.89     3135.45     17.68 o 
  -2   4   3      576.32      571.11      2.94 o 
  -1   4   3     3831.89     4021.80     17.02 o 
   0   4   3        1.20       10.63      2.18 o 
   1   4   3      261.88      346.44      4.70 o 
   2   4   3      685.91      797.58      4.01 o 
   3   4   3      159.48      108.62      2.40 o 
   4   4   3      820.69      871.38      9.99 o 
   5   4   3      371.02      367.40      4.19 o 
   6   4   3      517.49      518.84      8.57 o 
   7   4   3      652.51      625.47      6.94 o 
   8   4   3       23.08       21.23      3.20 o 
   9   4   3       16.37       13.17      2.14 o 
 -10   5   3       77.42       73.31      2.56 o 
  -9   5   3      136.00      143.41      4.21 o 
  -8   5   3        5.77        6.39      1.79 o 
  -7   5   3      697.36      656.47      5.39 o 
  -6   5   3      323.85      327.42      7.81 o 
  -5   5   3      299.37      246.66      6.12 o 
  -4   5   3      940.58      878.23      5.71 o 
  -3   5   3     5791.45     5752.99     28.29 o 
  -2   5   3      391.25      388.60      2.76 o 
  -1   5   3      595.19      521.22      4.19 o 
   0   5   3     7725.90     7795.97     30.21 o 
   1   5   3      723.95      902.91      4.49 o 
   2   5   3     3140.46     3092.66     18.17 o 
   3   5   3     2136.06     2290.54     19.37 o 
   4   5   3      728.55      664.84      5.87 o 
   5   5   3       24.72       20.01      2.18 o 
   6   5   3     1390.88     1325.03      8.59 o 
   7   5   3      338.75      296.19      5.00 o 
   8   5   3     1053.11     1043.10     36.00 o 
   9   5   3       20.60       24.91      2.33 o 
 -10   6   3       33.93       34.35      1.59 o 
  -9   6   3      146.48      163.10      3.15 o 
  -8   6   3       41.98       56.32      2.46 o 
  -7   6   3       25.84       29.02      1.62 o 
  -6   6   3      273.57      288.23      4.36 o 
  -5   6   3      161.03      151.39      4.06 o 
  -4   6   3      398.74      410.06      6.26 o 
  -3   6   3     3611.03     3404.65     13.55 o 
  -2   6   3      308.06      355.19      3.03 o 
  -1   6   3     3167.68     3226.88     25.31 o 
   0   6   3       33.53       44.44      3.11 o 
   1   6   3      109.72      121.55      1.63 o 
   2   6   3     1696.54     1873.81      9.30 o 
   3   6   3      514.90      621.49      6.77 o 
   4   6   3      202.86      172.12      3.42 o 
   5   6   3        1.28        4.88      1.51 o 
   6   6   3        2.09        1.71      1.66 o 
   7   6   3       14.61       16.75      2.11 o 
   8   6   3       53.39       42.19      2.82 o 
   9   6   3       90.55       89.70      2.40 o 
 -10   7   3        3.78        6.67      2.22 o 
  -9   7   3      404.40      400.50      5.78 o 
  -8   7   3      238.21      217.22      3.47 o 
  -7   7   3       18.24       22.26      1.65 o 
  -6   7   3      280.63      300.46      5.98 o 
  -5   7   3        8.85        5.94      1.29 o 
  -4   7   3       13.71       16.83      1.47 o 
  -3   7   3      555.47      599.95      8.85 o 
  -2   7   3      432.60      416.62      4.10 o 
  -1   7   3       21.19       28.67      1.19 o 
   0   7   3     2436.55     2506.49     37.59 o 
   1   7   3     1574.62     1688.91      6.58 o 
   2   7   3      822.83      860.28      9.76 o 
   3   7   3     1764.12     1951.70      8.88 o 
   4   7   3       62.31       66.30      2.15 o 
   5   7   3        0.93        5.05      1.69 o 
   6   7   3       73.38       61.77      3.69 o 
   7   7   3        5.49        6.77      2.00 o 
   8   7   3        4.04        8.89      2.24 o 
   9   7   3       25.83       28.65      2.69 o 
 -10   8   3       76.90       75.89      3.34 o 
  -9   8   3       32.90       32.62      1.96 o 
  -8   8   3      189.26      186.83      4.28 o 
  -7   8   3      635.80      598.28     15.85 o 
  -6   8   3      516.50      474.52      5.79 o 
  -5   8   3     1635.70     1645.41     27.08 o 
  -4   8   3     1049.98      898.12     17.42 o 
  -3   8   3     2132.25     2180.97     42.93 o 
  -2   8   3      417.01      440.30      7.43 o 
  -1   8   3      336.46      390.11      3.53 o 
   0   8   3      918.42     1024.04      6.42 o 
   1   8   3      864.74     1048.72      5.06 o 
   2   8   3       66.12       66.92      2.71 o 
   3   8   3      246.38      224.59      2.77 o 
   4   8   3       17.87       22.25      3.06 o 
   5   8   3     1010.65     1043.64      6.94 o 
   6   8   3     1152.53     1119.62     11.36 o 
   7   8   3      325.24      330.10      6.06 o 
   8   8   3      352.60      379.83      6.16 o 
   9   8   3      194.94      207.05      2.99 o 
  -9   9   3      777.48      734.38      7.66 o 
  -8   9   3       47.08       50.96      2.72 o 
  -7   9   3      549.70      571.61      7.37 o 
  -6   9   3        0.55        4.49      1.66 o 
  -5   9   3      519.83      467.64     10.84 o 
  -4   9   3      558.37      587.50      7.13 o 
  -3   9   3      823.79      893.23     11.64 o 
  -2   9   3     2516.62     2584.81     16.21 o 
  -1   9   3      642.24      649.46      9.59 o 
   0   9   3     8520.12     8514.31     38.64 o 
   1   9   3     1751.40     2024.78     10.00 o 
   2   9   3     2920.72     3074.20     11.17 o 
   3   9   3      201.48      226.75      3.12 o 
   4   9   3     1714.35     1669.13     15.63 o 
   5   9   3       10.13       20.37      2.44 o 
   6   9   3      901.62      826.95     11.40 o 
   7   9   3       90.20       94.47      3.80 o 
   8   9   3      581.32      590.98      5.48 o 
   9   9   3      171.87      201.55      4.73 o 
  -9  10   3        0.01       -1.04      1.20 o 
  -8  10   3       28.23       31.49      2.40 o 
  -7  10   3      128.42      139.96      4.75 o 
  -6  10   3       41.30       41.92      2.76 o 
  -5  10   3       56.35       48.74      2.26 o 
  -4  10   3      109.95      107.17      3.09 o 
  -3  10   3       45.73       37.13      2.58 o 
  -2  10   3        5.50        7.31      1.26 o 
  -1  10   3     1331.40     1410.20      8.45 o 
   0  10   3       32.06       38.12      2.56 o 
   1  10   3      207.58      198.69      3.66 o 
   2  10   3       86.92       85.92      2.32 o 
   3  10   3      286.23      294.30      6.42 o 
   4  10   3      397.17      417.50      5.19 o 
   5  10   3     2423.22     2314.00     15.06 o 
   6  10   3      279.19      278.73      7.09 o 
   7  10   3      129.79      131.29      3.36 o 
   8  10   3      111.51      120.97      2.58 o 
  -9  11   3        6.41        8.78      1.47 o 
  -8  11   3       11.98       11.69      1.92 o 
  -7  11   3      124.70      124.02      3.29 o 
  -6  11   3      271.74      273.50     15.57 o 
  -5  11   3     1732.97     1614.26     15.12 o 
  -4  11   3      134.08      130.59      6.90 o 
  -3  11   3     2256.84     2158.08     21.96 o 
  -2  11   3      155.95      170.45      3.19 o 
  -1  11   3       43.88       66.29      2.73 o 
   0  11   3       98.06       74.87      2.93 o 
   1  11   3     2399.45     2618.18     12.71 o 
   2  11   3     1546.17     1437.98     10.44 o 
   3  11   3      963.38      955.15     19.18 o 
   4  11   3      194.04      188.09      3.18 o 
   5  11   3       26.41       39.04      2.92 o 
   6  11   3      127.57      113.98      4.91 o 
   7  11   3        4.91        4.19      2.28 o 
   8  11   3      182.53      188.58      4.37 o 
  -9  12   3      218.55      217.39      5.28 o 
  -8  12   3       60.55       65.81      2.73 o 
  -7  12   3       76.27       67.56      2.74 o 
  -6  12   3      137.40      154.05      3.84 o 
  -5  12   3       19.23       19.20      2.05 o 
  -4  12   3      121.60      114.13      2.87 o 
  -3  12   3      852.11      723.37     13.60 o 
  -2  12   3       77.64       70.79      3.17 o 
  -1  12   3     1691.48     1593.44     79.09 o 
   0  12   3       15.27       17.74      2.04 o 
   1  12   3      381.99      407.77      5.30 o 
   2  12   3      452.11      394.34      5.34 o 
   3  12   3      841.13      797.05      7.44 o 
   4  12   3       34.14       29.44      2.02 o 
   5  12   3      673.13      650.79     12.12 o 
   6  12   3       21.56       31.53      3.63 o 
   7  12   3      206.77      184.49      6.07 o 
   8  12   3        5.33        7.15      1.25 o 
  -8  13   3      376.29      380.81      4.87 o 
  -7  13   3       23.84       19.79      2.10 o 
  -6  13   3     1611.47     1555.70     14.28 o 
  -5  13   3      196.23      175.98      4.03 o 
  -4  13   3      317.83      288.82      4.54 o 
  -3  13   3     1251.60     1268.40     28.10 o 
  -2  13   3       45.41       52.74      3.52 o 
  -1  13   3      360.41      361.14      6.58 o 
   0  13   3      160.61      161.00      5.07 o 
   1  13   3       54.38       67.14     10.70 o 
   2  13   3      214.63      190.39      3.55 o 
   3  13   3      183.15      184.23      3.00 o 
   4  13   3        0.61        4.03      1.69 o 
   5  13   3      107.35       85.06      4.62 o 
   6  13   3        1.60        5.41      2.40 o 
   7  13   3       54.75       53.29      4.34 o 
   8  13   3      430.33      451.11      4.10 o 
  -8  14   3       10.61       10.00      1.32 o 
  -7  14   3       87.71       87.60      2.64 o 
  -6  14   3        1.50        5.56      2.37 o 
  -5  14   3        9.33       18.15      2.35 o 
  -4  14   3       43.18       38.12      2.53 o 
  -3  14   3      141.69      122.95      4.01 o 
  -2  14   3        0.20        3.82      1.18 o 
  -1  14   3      123.52      119.38      2.89 o 
   0  14   3      975.34     1017.15      6.24 o 
   1  14   3      132.57      121.88      2.53 o 
   2  14   3      656.99      646.65      5.26 o 
   3  14   3      484.24      452.44      4.17 o 
   4  14   3     1738.00     1573.30     13.49 o 
   5  14   3       45.20       51.57      3.93 o 
   6  14   3       22.60       34.55      4.47 o 
   7  14   3       26.84       27.44      1.64 o 
  -8  15   3        0.56        1.90      1.17 o 
  -7  15   3      533.19      542.13      4.51 o 
  -6  15   3       15.84       23.16      2.00 o 
  -5  15   3     1070.02     1038.14     15.62 o 
  -4  15   3      319.71      294.43      5.73 o 
  -3  15   3      209.73      196.82      4.21 o 
  -2  15   3       10.67        8.61      1.51 o 
  -1  15   3     1306.04     1272.51      8.76 o 
   0  15   3      164.83      187.66      2.81 o 
   1  15   3      106.92       97.30      2.68 o 
   2  15   3      668.31      698.72      5.19 o 
   3  15   3      115.85       97.29      2.72 o 
   4  15   3      493.09      474.94      7.24 o 
   5  15   3        1.37        2.64      2.95 o 
   6  15   3      162.04      160.59      3.36 o 
   7  15   3      269.32      286.82      3.14 o 
  -7  16   3        9.32        7.16      1.24 o 
  -6  16   3       32.40       35.78      1.82 o 
  -5  16   3       81.88       77.77      2.88 o 
  -4  16   3      266.81      263.38      5.77 o 
  -3  16   3      648.98      630.69      7.53 o 
  -2  16   3        9.71        9.91      1.61 o 
  -1  16   3      388.21      370.71      3.61 o 
   0  16   3       46.47       43.86      1.57 o 
   1  16   3      932.71      817.93      9.74 o 
   2  16   3      431.36      375.42      8.02 o 
   3  16   3      277.62      255.82      4.24 o 
   4  16   3      156.99      152.16      3.33 o 
   5  16   3      399.97      414.06     10.42 o 
   6  16   3       13.72       16.27      1.87 o 
  -7  17   3       74.65       77.44      2.45 o 
  -6  17   3        0.88        1.54      1.32 o 
  -5  17   3       45.94       48.51      2.14 o 
  -4  17   3      203.24      195.01      4.05 o 
  -3  17   3       75.41       69.28      2.91 o 
  -2  17   3     1271.94     1222.18      8.60 o 
  -1  17   3      262.81      217.78      3.24 o 
   0  17   3        4.33        8.58      1.64 o 
   1  17   3       66.08       46.27      2.16 o 
   2  17   3       47.89       57.36      2.24 o 
   3  17   3      244.34      245.50      5.98 o 
   4  17   3       11.07        9.76      1.77 o 
   5  17   3      404.32      424.02      6.87 o 
   6  17   3       49.96       53.47      2.14 o 
  -6  18   3      159.41      151.94      4.32 o 
  -5  18   3      703.72      679.97      5.58 o 
  -4  18   3      359.94      365.79      4.30 o 
  -3  18   3      107.58       91.51      2.87 o 
  -2  18   3       17.46       20.16      1.86 o 
  -1  18   3      222.12      199.05      3.31 o 
   0  18   3      150.62      144.49      3.00 o 
   1  18   3       54.42       52.52      2.03 o 
   2  18   3       55.22       44.87      1.97 o 
   3  18   3      276.40      249.23      4.49 o 
   4  18   3       73.17       68.59      2.42 o 
   5  18   3       29.73       25.23      4.73 o 
  -6  19   3       44.61       42.45      2.14 o 
  -5  19   3       67.47       72.55      2.14 o 
  -4  19   3       10.22        8.34      1.41 o 
  -3  19   3        3.17        3.79      1.44 o 
  -2  19   3     1031.59     1018.73      7.01 o 
  -1  19   3      400.09      413.41      5.01 o 
   0  19   3      153.20      158.97      3.04 o 
   1  19   3       15.79       15.53      1.56 o 
   2  19   3      182.75      196.12      3.74 o 
   3  19   3       50.20       46.03      2.40 o 
   4  19   3       79.50       82.85      3.34 o 
   5  19   3        4.26        6.08      1.54 o 
  -5  20   3      205.07      213.79      9.45 o 
  -4  20   3      442.16      446.33      4.60 o 
  -3  20   3       80.59       74.98      1.68 o 
  -2  20   3      202.42      186.96      3.11 o 
  -1  20   3       11.44       15.45      1.78 o 
   0  20   3       31.61       41.45      2.04 o 
   1  20   3        8.80       11.52      1.38 o 
   2  20   3        2.59        4.95      1.77 o 
   3  20   3      143.94      154.15      3.42 o 
   4  20   3       68.90       69.37      2.75 o 
  -4  21   3        8.87       10.35      1.77 o 
  -3  21   3       31.08       30.20      1.48 o 
  -2  21   3      270.45      272.19      6.34 o 
  -1  21   3      183.97      196.38      3.33 o 
   0  21   3      199.89      219.63      3.05 o 
   1  21   3       27.81       27.09      1.62 o 
   2  21   3      454.44      447.77      8.04 o 
   3  21   3        8.65        6.80      1.86 o 
  -3  22   3      456.39      460.92      7.23 o 
  -2  22   3        7.44        5.08      0.98 o 
  -1  22   3      711.89      715.76      5.83 o 
   0  22   3      197.86      190.14      3.67 o 
   1  22   3      426.33      426.74     15.57 o 
 -10   0   4       37.14       40.68      2.45 o 
  -9   0   4       99.17      103.09      4.22 o 
  -8   0   4     2623.90     2584.39     18.97 o 
  -7   0   4       22.90       27.00      2.51 o 
  -6   0   4     2371.32     2270.13     23.91 o 
  -5   0   4     1247.88     1213.04    127.18 o 
  -4   0   4     1932.38     2107.26     13.46 o 
  -3   0   4      189.79      187.10      3.02 o 
  -2   0   4        0.48        5.69      1.13 o 
  -1   0   4      227.56      304.62      3.59 o 
   0   0   4      102.80      154.54      2.50 o 
   1   0   4      119.43       99.90      1.96 o 
   2   0   4      120.85       89.03      2.83 o 
   3   0   4       33.11       53.77      2.05 o 
   4   0   4     2389.01     2214.72     13.66 o 
   5   0   4      133.78      120.61      7.09 o 
   6   0   4     2258.21     2127.52     25.02 o 
   7   0   4       31.38       36.05      3.44 o 
   8   0   4      234.05      229.80      6.39 o 
   9   0   4      307.60      316.08      6.67 o 
 -10   1   4      352.33      332.49      5.02 o 
  -9   1   4      561.81      570.59      5.91 o 
  -8   1   4       17.75       17.93      2.34 o 
  -7   1   4        7.27        7.23      1.54 o 
  -6   1   4       12.81       25.16      4.59 o 
  -5   1   4       19.61       25.03      2.34 o 
  -4   1   4      623.00      654.18      4.82 o 
  -3   1   4     1627.19     1657.32      7.39 o 
  -2   1   4      910.98     1038.65      3.56 o 
  -1   1   4      782.06      912.21      3.57 o 
   0   1   4     5999.88     6596.38     20.44 o 
   1   1   4        5.59        3.49      0.69 o 
   2   1   4      484.58      572.93      3.31 o 
   3   1   4     1046.35     1302.73     10.29 o 
   4   1   4      966.77      942.26      5.86 o 
   5   1   4      123.12      137.92      3.30 o 
   6   1   4        0.79        8.00      3.24 o 
   7   1   4      835.18      760.74      7.54 o 
   8   1   4      107.18      116.86      3.09 o 
   9   1   4      241.72      224.79      3.41 o 
 -10   2   4       79.65       80.75      2.03 o 
  -9   2   4        7.28       13.28      1.86 o 
  -8   2   4       31.72       27.45      2.25 o 
  -7   2   4       73.31       69.26      2.41 o 
  -6   2   4        0.33        5.49      2.20 o 
  -5   2   4       84.85       77.06      2.73 o 
  -4   2   4       55.13       64.25      1.74 o 
  -3   2   4      392.13      413.66      2.90 o 
  -2   2   4       59.85       40.16      1.14 o 
  -1   2   4        0.67        6.91      1.39 o 
   0   2   4     4813.92     5187.09     59.33 o 
   1   2   4     1333.09     1434.48      9.01 o 
   2   2   4      856.46      878.17      8.83 o 
   3   2   4     1428.45     1569.30     17.40 o 
   4   2   4      161.76      165.38      2.82 o 
   5   2   4      134.68      149.52      3.37 o 
   6   2   4      388.57      359.34      8.19 o 
   7   2   4      186.83      191.49      5.63 o 
   8   2   4       42.71       41.76      2.28 o 
   9   2   4       46.91       45.52      2.45 o 
 -10   3   4      602.93      577.06      5.35 o 
  -9   3   4        2.30        6.19      1.73 o 
  -8   3   4     1080.25     1067.45      8.37 o 
  -7   3   4       12.48       12.07      1.51 o 
  -6   3   4     1313.28     1276.90     12.87 o 
  -5   3   4       31.15       25.80      2.73 o 
  -4   3   4       80.85       78.95      1.76 o 
  -3   3   4      272.84      264.28      2.66 o 
  -2   3   4     3841.87     3914.48     24.77 o 
  -1   3   4      112.37      161.61      6.10 o 
   0   3   4     1700.22     1808.89     14.54 o 
   1   3   4      721.25      838.82     14.28 o 
   2   3   4        6.18       16.50      3.36 o 
   3   3   4      278.58      308.98      3.35 o 
   4   3   4      529.83      507.14      4.64 o 
   5   3   4      448.47      416.18      4.83 o 
   6   3   4      953.24     1030.43      8.65 o 
   7   3   4       29.89       33.46      2.13 o 
   8   3   4      596.61      562.45     20.02 o 
   9   3   4       19.98       22.26      3.20 o 
 -10   4   4      103.21      106.51      3.81 o 
  -9   4   4       14.30       14.15      2.07 o 
  -8   4   4        3.54        5.27      2.21 o 
  -7   4   4       97.84       92.37      2.44 o 
  -6   4   4       71.75       83.00      4.73 o 
  -5   4   4      212.68      227.96      3.24 o 
  -4   4   4     1481.03     1483.44     16.91 o 
  -3   4   4      311.01      372.25      4.26 o 
  -2   4   4      179.84      191.87      2.32 o 
  -1   4   4       15.41        7.13      1.08 o 
   0   4   4        0.01        2.22      1.77 o 
   1   4   4      839.39      887.16     10.04 o 
   2   4   4       67.43       61.16      2.93 o 
   3   4   4     1692.76     1667.16      7.55 o 
   4   4   4       47.18       55.74      1.98 o 
   5   4   4      394.42      393.66      4.18 o 
   6   4   4       13.66       16.68      1.83 o 
   7   4   4      380.33      380.39      5.51 o 
   8   4   4      276.35      288.51     14.46 o 
   9   4   4        0.95        7.21      3.06 o 
 -10   5   4      318.04      314.78      4.59 o 
  -9   5   4       20.32       19.59      1.74 o 
  -8   5   4        8.21        7.00      1.79 o 
  -7   5   4      443.38      412.55      4.62 o 
  -6   5   4     1106.89     1146.41     12.78 o 
  -5   5   4        4.43        3.67      1.10 o 
  -4   5   4     2562.33     2641.01     10.75 o 
  -3   5   4      111.27      106.14      2.75 o 
  -2   5   4       50.26       68.11      1.84 o 
  -1   5   4     1073.10     1214.25     10.31 o 
   0   5   4      815.69      879.70      8.03 o 
   1   5   4      157.78      206.42      3.89 o 
   2   5   4      240.74      186.82      2.73 o 
   3   5   4      920.88      941.08      8.11 o 
   4   5   4        8.68        4.52      1.31 o 
   5   5   4      119.51       94.62      2.06 o 
   6   5   4      506.25      537.39      5.13 o 
   7   5   4        1.27        2.95      2.31 o 
   8   5   4      213.34      202.47      5.40 o 
   9   5   4      246.13      254.28      4.54 o 
 -10   6   4       10.01        9.90      1.54 o 
  -9   6   4        9.98       12.77      1.59 o 
  -8   6   4      292.02      304.84      6.19 o 
  -7   6   4      121.22      137.19      3.40 o 
  -6   6   4       64.19       65.31      2.14 o 
  -5   6   4      438.93      433.19      8.37 o 
  -4   6   4        0.30        3.31      1.28 o 
  -3   6   4     3095.73     2942.57     17.28 o 
  -2   6   4       45.75       57.41      2.28 o 
  -1   6   4      836.63      816.32      8.79 o 
   0   6   4       83.12      107.15      2.32 o 
   1   6   4     1761.94     1802.62     12.23 o 
   2   6   4      423.26      479.71     10.70 o 
   3   6   4      403.32      412.35      4.05 o 
   4   6   4     2234.01     2181.55     15.31 o 
   5   6   4     1439.95     1315.50     10.65 o 
   6   6   4     1311.18     1279.96     11.13 o 
   7   6   4      416.62      395.70      5.39 o 
   8   6   4        0.47        0.53      2.45 o 
   9   6   4       49.89       52.01      2.25 o 
 -10   7   4        0.33       -0.28      1.95 o 
  -9   7   4     1034.26     1027.34      7.96 o 
  -8   7   4      380.88      355.70      4.82 o 
  -7   7   4       52.76       45.52      3.23 o 
  -6   7   4      902.11      889.67      8.57 o 
  -5   7   4      389.07      361.55      4.08 o 
  -4   7   4     3264.57     3223.95     27.81 o 
  -3   7   4     1742.90     1718.70     19.23 o 
  -2   7   4     2555.90     2630.02     14.67 o 
  -1   7   4      917.17     1001.35      8.73 o 
   0   7   4     3756.76     3765.35     15.36 o 
   1   7   4      100.40       84.98      2.73 o 
   2   7   4      952.04      942.94      6.18 o 
   3   7   4      190.76      187.67      3.85 o 
   4   7   4     3294.29     3000.66     15.13 o 
   5   7   4      164.46      140.63      4.26 o 
   6   7   4     1470.49     1386.89     13.57 o 
   7   7   4      944.40      909.33      9.89 o 
   8   7   4      408.70      421.19      6.78 o 
  -9   8   4       35.09       28.44      3.06 o 
  -8   8   4       26.58       30.06      2.01 o 
  -7   8   4        0.20        0.81      1.86 o 
  -6   8   4       25.62       21.40      1.85 o 
  -5   8   4     1036.59      949.41     10.30 o 
  -4   8   4       10.75       13.50      1.46 o 
  -3   8   4      500.71      496.31      4.98 o 
  -2   8   4      498.32      493.09      5.93 o 
  -1   8   4       31.46       32.11      1.66 o 
   0   8   4      478.14      452.33      4.69 o 
   1   8   4        2.79       14.70      2.32 o 
   2   8   4      297.93      329.17      5.37 o 
   3   8   4      626.04      631.35      7.03 o 
   4   8   4       25.64       24.17      2.24 o 
   5   8   4      436.83      433.92      8.48 o 
   6   8   4       34.86       38.10      2.99 o 
   7   8   4        1.60        0.82      1.92 o 
   8   8   4        0.99        1.81      2.16 o 
  -9   9   4        7.03        5.74      1.95 o 
  -8   9   4       15.25       17.08      2.25 o 
  -7   9   4       38.55       50.16      2.93 o 
  -6   9   4      233.39      219.14      5.24 o 
  -5   9   4      242.40      244.45      3.28 o 
  -4   9   4      261.81      253.48      4.61 o 
  -3   9   4        6.67        9.52      1.54 o 
  -2   9   4        2.73        1.36      1.07 o 
  -1   9   4      135.42      134.05      2.74 o 
   0   9   4      128.80      126.28      3.44 o 
   1   9   4      136.73      179.86      3.52 o 
   2   9   4     2330.80     2314.73     11.98 o 
   3   9   4        3.29        5.28      1.77 o 
   4   9   4     1306.21     1201.58      7.14 o 
   5   9   4       71.72       67.67      3.39 o 
   6   9   4      342.72      329.99      6.20 o 
   7   9   4        7.40       12.20      1.98 o 
   8   9   4       19.27       21.96      1.55 o 
  -9  10   4       56.18       55.58      2.45 o 
  -8  10   4      105.07      112.77      2.91 o 
  -7  10   4        9.92       11.76      2.28 o 
  -6  10   4      390.00      358.06      6.42 o 
  -5  10   4       66.18       51.15      2.50 o 
  -4  10   4        0.49        1.83      2.07 o 
  -3  10   4      228.11      210.01      3.24 o 
  -2  10   4        1.14        5.63      1.12 o 
  -1  10   4      429.02      364.15      5.18 o 
   0  10   4       62.44       55.75      2.30 o 
   1  10   4       59.74       39.91      2.24 o 
   2  10   4       11.89       14.16      1.91 o 
   3  10   4      184.34      151.66      3.30 o 
   4  10   4      929.08      887.73     12.47 o 
   5  10   4       53.67       50.01      5.70 o 
   6  10   4      168.35      170.27      6.81 o 
   7  10   4      249.94      247.33      4.06 o 
   8  10   4       12.78       18.66      1.59 o 
  -9  11   4       72.14       67.28      3.34 o 
  -8  11   4      443.13      434.95      4.72 o 
  -7  11   4       14.63       11.41      1.79 o 
  -6  11   4     1382.94     1299.21     15.63 o 
  -5  11   4        4.61        6.02      2.25 o 
  -4  11   4     1524.82     1432.33     14.05 o 
  -3  11   4     1326.48     1246.15     10.96 o 
  -2  11   4      929.16      889.87     18.82 o 
  -1  11   4        5.11        7.93      1.58 o 
   0  11   4     1008.50      886.96     10.98 o 
   1  11   4      123.25      120.74      3.34 o 
   2  11   4      642.48      603.56      7.21 o 
   3  11   4       91.20      104.08      2.45 o 
   4  11   4      309.18      295.14      4.69 o 
   5  11   4      372.08      389.80     10.15 o 
   6  11   4      194.46      176.41      4.37 o 
   7  11   4       40.97       56.84      2.34 o 
   8  11   4        1.93        2.25      1.22 o 
  -8  12   4       36.41       39.88      2.00 o 
  -7  12   4       33.56       36.53      2.09 o 
  -6  12   4       42.64       34.46      2.81 o 
  -5  12   4      290.94      258.83      8.90 o 
  -4  12   4      247.03      251.86      3.71 o 
  -3  12   4        5.51        4.20      1.24 o 
  -2  12   4      639.97      578.05      8.00 o 
  -1  12   4       59.01       54.77      3.15 o 
   0  12   4       14.06       22.88      1.99 o 
   1  12   4      180.11      172.64      5.83 o 
   2  12   4      135.37      135.82      2.20 o 
   3  12   4      712.23      695.13      5.20 o 
   4  12   4      266.52      290.42      5.02 o 
   5  12   4      886.38      887.66     11.97 o 
   6  12   4        6.17        2.25      2.35 o 
   7  12   4      786.59      835.95      7.44 o 
  -8  13   4      259.72      271.84      3.76 o 
  -7  13   4       67.74       69.37      2.29 o 
  -6  13   4      208.91      179.66      4.03 o 
  -5  13   4       35.20       38.76      2.66 o 
  -4  13   4      530.38      491.15      6.35 o 
  -3  13   4       31.33       35.82      3.22 o 
  -2  13   4     1968.21     1918.25     11.78 o 
  -1  13   4       41.22       38.28      1.60 o 
   0  13   4     1897.18     1783.00     14.89 o 
   1  13   4        3.69        6.91      1.37 o 
   2  13   4      865.49      808.31      5.17 o 
   3  13   4       74.34       78.72      2.26 o 
   4  13   4      203.30      168.91      4.59 o 
   5  13   4      105.35      106.73      4.90 o 
   6  13   4      782.09      768.23      8.13 o 
   7  13   4       49.14       47.82      2.25 o 
  -8  14   4      200.46      215.75      3.60 o 
  -7  14   4        3.20        5.22      1.66 o 
  -6  14   4      751.56      726.01      6.15 o 
  -5  14   4        8.59        8.42      1.74 o 
  -4  14   4       81.32       79.33      3.42 o 
  -3  14   4       16.99       16.59      1.83 o 
  -2  14   4      183.97      182.55      3.49 o 
  -1  14   4       86.05       80.66      1.94 o 
   0  14   4        7.54        6.72      1.11 o 
   1  14   4      483.44      453.80      5.12 o 
   2  14   4       44.37       52.33      1.89 o 
   3  14   4      392.66      379.90      5.04 o 
   4  14   4       40.97       43.67      2.33 o 
   5  14   4       16.11        9.97      3.13 o 
   6  14   4      169.87      153.99      5.05 o 
   7  14   4       46.46       41.40      1.53 o 
  -7  15   4       23.79       22.85      1.68 o 
  -6  15   4      209.45      197.93      4.57 o 
  -5  15   4        3.37        5.43      2.03 o 
  -4  15   4       55.85       45.23      2.64 o 
  -3  15   4      428.15      409.32      6.22 o 
  -2  15   4        0.35        2.52      1.47 o 
  -1  15   4       30.56       28.36      1.62 o 
   0  15   4      281.86      284.09      3.20 o 
   1  15   4      123.57      137.85      2.57 o 
   2  15   4       12.76       13.88      1.77 o 
   3  15   4      174.90      167.25      3.91 o 
   4  15   4       31.95       37.71      2.53 o 
   5  15   4       49.71       39.17      3.47 o 
   6  15   4        0.70        1.87      1.71 o 
  -7  16   4       60.69       62.30      1.84 o 
  -6  16   4      433.62      435.06      4.32 o 
  -5  16   4        8.83        8.61      1.83 o 
  -4  16   4       57.08       58.56      2.19 o 
  -3  16   4        1.40        2.55      1.58 o 
  -2  16   4       62.57       50.91      2.22 o 
  -1  16   4      276.30      269.64      4.39 o 
   0  16   4       59.21       61.02      2.14 o 
   1  16   4      339.46      284.50      3.70 o 
   2  16   4      260.86      218.05      4.00 o 
   3  16   4       15.59       14.64      1.98 o 
   4  16   4      416.11      421.60      5.86 o 
   5  16   4       95.84       86.35      3.73 o 
   6  16   4       61.15       63.69      1.91 o 
  -6  17   4      111.88      115.51      2.61 o 
  -5  17   4        5.99        7.69      1.92 o 
  -4  17   4      348.66      342.71      4.34 o 
  -3  17   4        4.81        6.63      1.74 o 
  -2  17   4      795.64      751.50      6.11 o 
  -1  17   4       17.81       17.18      1.52 o 
   0  17   4      971.82      902.20      6.43 o 
   1  17   4       23.44       32.17      1.86 o 
   2  17   4     1425.20     1433.68     10.21 o 
   3  17   4      312.16      268.67      6.06 o 
   4  17   4      264.59      270.89      5.30 o 
   5  17   4       12.70       20.27      2.36 o 
  -6  18   4      393.91      405.17      3.73 o 
  -5  18   4      374.31      386.99      7.66 o 
  -4  18   4       36.59       36.81      1.93 o 
  -3  18   4      266.98      266.27      4.23 o 
  -2  18   4        2.02        3.48      1.34 o 
  -1  18   4       70.72       78.41      2.41 o 
   0  18   4      638.32      593.06      5.87 o 
   1  18   4        1.08        3.87      1.52 o 
   2  18   4      227.70      241.66      6.30 o 
   3  18   4       98.22       98.97      3.09 o 
   4  18   4       96.64      101.75      5.28 o 
   5  18   4       40.00       31.81      2.16 o 
  -5  19   4       27.90       27.53      1.56 o 
  -4  19   4      380.34      343.49      3.67 o 
  -3  19   4      124.87      119.11      2.20 o 
  -2  19   4      437.56      457.48      8.08 o 
  -1  19   4      621.97      643.84      9.04 o 
   0  19   4      115.09      122.37      3.55 o 
   1  19   4      273.73      284.62      4.00 o 
   2  19   4      102.52       95.06      2.93 o 
   3  19   4        1.85        1.82      1.64 o 
   4  19   4       17.05       13.34      3.06 o 
  -4  20   4      107.87      103.69      2.75 o 
  -3  20   4      234.91      242.17      2.80 o 
  -2  20   4      294.10      290.90      5.70 o 
  -1  20   4      323.64      320.63      3.87 o 
   0  20   4        0.18        2.05      1.55 o 
   1  20   4      671.88      681.04      6.55 o 
   2  20   4      245.60      261.93      4.28 o 
   3  20   4     1024.76     1026.09     11.68 o 
  -3  21   4      143.00      135.99      2.56 o 
  -2  21   4      332.84      371.42      4.44 o 
  -1  21   4       69.42       67.25      1.89 o 
   0  21   4      191.34      212.42      3.79 o 
   1  21   4      190.65      201.47      4.51 o 
   2  21   4       68.93       64.22      3.61 o 
  -1  22   4       31.56       27.65      1.86 o 
   0  22   4        6.84        7.78      2.22 o 
 -10   1   5      181.19      181.26      4.13 o 
  -9   1   5       15.39       13.94      1.86 o 
  -8   1   5      181.98      194.50      4.21 o 
  -7   1   5        9.29        6.61      1.56 o 
  -6   1   5       81.90       90.72      2.58 o 
  -5   1   5       60.57       53.56      3.75 o 
  -4   1   5     1840.80     1736.79      8.02 o 
  -3   1   5       51.53       59.78      2.51 o 
  -2   1   5     5822.87     5677.32     38.89 o 
  -1   1   5      702.74      708.94      4.69 o 
   0   1   5     2397.44     2317.02     40.33 o 
   1   1   5      278.22      291.23      3.12 o 
   2   1   5      500.29      417.18      3.32 o 
   3   1   5        1.14        0.89      1.12 o 
   4   1   5        1.05        3.54      1.53 o 
   5   1   5      867.40      778.12      6.61 o 
   6   1   5       16.41       15.82      2.80 o 
   7   1   5      525.86      502.68      9.79 o 
   8   1   5       59.45       65.89      2.31 o 
 -10   2   5      402.32      418.13      5.31 o 
  -9   2   5      130.22      140.27      3.42 o 
  -8   2   5      515.16      539.29      8.02 o 
  -7   2   5        3.52        7.56      1.41 o 
  -6   2   5        2.09        1.73      1.62 o 
  -5   2   5      392.47      333.17      7.24 o 
  -4   2   5       72.99       72.61      2.12 o 
  -3   2   5      224.63      286.05      7.14 o 
  -2   2   5      278.46      285.84      3.85 o 
  -1   2   5      138.17      114.69      3.05 o 
   0   2   5      339.38      405.58      8.95 o 
   1   2   5       73.51       41.65      1.59 o 
   2   2   5     1349.19     1210.39      6.13 o 
   3   2   5      461.18      409.32      4.07 o 
   4   2   5      424.75      379.12      7.28 o 
   5   2   5       82.63       78.11      2.60 o 
   6   2   5      237.16      218.34      4.96 o 
   7   2   5      207.69      219.47      4.18 o 
   8   2   5      326.68      300.02      6.53 o 
 -10   3   5      355.29      365.49      3.90 o 
  -9   3   5       26.96       28.66      2.28 o 
  -8   3   5      344.42      329.36      4.73 o 
  -7   3   5       82.47       78.01      2.84 o 
  -6   3   5       29.90       21.20      1.43 o 
  -5   3   5      227.02      233.11      5.82 o 
  -4   3   5       33.75       30.16      2.30 o 
  -3   3   5      375.14      433.07      3.92 o 
  -2   3   5      299.14      280.67      4.96 o 
  -1   3   5       81.02      115.89      3.66 o 
   0   3   5       11.23       13.64      4.59 o 
   1   3   5      319.92      382.35      4.27 o 
   2   3   5      735.07      826.76      6.94 o 
   3   3   5      154.86      170.21      2.81 o 
   4   3   5        1.55        2.88      1.50 o 
   5   3   5      179.71      177.83      3.48 o 
   6   3   5      186.53      187.50      5.66 o 
   7   3   5      217.71      204.88      4.97 o 
   8   3   5      294.71      315.30     21.68 o 
 -10   4   5       13.46       16.20      1.77 o 
  -9   4   5      134.05      117.07      4.45 o 
  -8   4   5       83.59       89.11      3.34 o 
  -7   4   5      464.34      435.83      6.46 o 
  -6   4   5      361.23      347.75      4.04 o 
  -5   4   5      173.17      144.48      3.41 o 
  -4   4   5      579.26      545.49      6.43 o 
  -3   4   5       31.82       51.89      1.76 o 
  -2   4   5      343.30      352.56      4.73 o 
  -1   4   5      984.40      939.18      6.79 o 
   0   4   5      642.69      704.41     39.89 o 
   1   4   5     1422.76     1417.02     10.41 o 
   2   4   5       68.83       64.08      4.94 o 
   3   4   5     1296.51     1260.10      7.07 o 
   4   4   5      275.60      249.63      3.28 o 
   5   4   5      798.38      761.20     13.84 o 
   6   4   5       27.86       23.12      2.53 o 
   7   4   5      223.80      216.00      4.70 o 
   8   4   5        1.54        3.18      2.25 o 
 -10   5   5      307.59      328.04      6.12 o 
  -9   5   5       23.21       24.20      2.36 o 
  -8   5   5      186.37      192.89      6.82 o 
  -7   5   5        8.56       12.61      1.52 o 
  -6   5   5      445.30      448.29      4.74 o 
  -5   5   5      329.83      284.18      8.93 o 
  -4   5   5      879.40      869.23      9.45 o 
  -3   5   5      976.85     1055.00      7.73 o 
  -2   5   5     1852.56     1880.09     10.06 o 
  -1   5   5      234.69      252.78      3.85 o 
   0   5   5      489.82      428.57      5.90 o 
   1   5   5     1205.28     1135.82      9.73 o 
   2   5   5     1206.30     1259.16     14.85 o 
   3   5   5      250.69      247.05      3.85 o 
   4   5   5      435.32      447.92      5.84 o 
   5   5   5      613.95      551.28      5.21 o 
   6   5   5        7.93        8.80      2.30 o 
   7   5   5     1366.66     1364.98     10.75 o 
   8   5   5        1.14        4.50      2.25 o 
  -9   6   5      172.31      157.31      3.25 o 
  -8   6   5       75.49       73.94      3.92 o 
  -7   6   5       92.54       99.31      3.23 o 
  -6   6   5      117.17      114.83      2.61 o 
  -5   6   5      197.47      197.52      4.60 o 
  -4   6   5      307.13      283.86      4.15 o 
  -3   6   5       18.02       25.58      1.98 o 
  -2   6   5        1.31        2.62      1.38 o 
  -1   6   5      958.38     1022.84      9.45 o 
   0   6   5       57.83       62.70      2.95 o 
   1   6   5      911.92      923.91     21.41 o 
   2   6   5      867.19      940.07     12.23 o 
   3   6   5      814.30      859.64      6.94 o 
   4   6   5      253.00      278.02      3.66 o 
   5   6   5       15.81       19.85      1.97 o 
   6   6   5        0.98        3.58      1.86 o 
   7   6   5      283.35      285.03      4.41 o 
   8   6   5      115.90      108.30      3.54 o 
  -9   7   5        5.05        3.69      1.53 o 
  -8   7   5      474.70      447.64      7.44 o 
  -7   7   5      358.17      345.05      5.83 o 
  -6   7   5       41.53       37.69      1.89 o 
  -5   7   5       19.95       24.84      1.94 o 
  -4   7   5      691.41      685.49      7.94 o 
  -3   7   5        3.46        1.84      1.55 o 
  -2   7   5       69.20       90.70      3.29 o 
  -1   7   5       59.32       69.35      3.11 o 
   0   7   5      879.26      992.07     13.07 o 
   1   7   5      907.23      934.39     10.01 o 
   2   7   5      344.17      396.31      6.49 o 
   3   7   5      365.54      368.44      5.90 o 
   4   7   5       68.59       85.35      4.13 o 
   5   7   5      351.22      358.22      9.41 o 
   6   7   5      680.90      707.51      7.18 o 
   7   7   5       72.30       74.23      2.24 o 
   8   7   5       55.91       66.99      2.95 o 
  -9   8   5       15.41       10.39      1.43 o 
  -8   8   5       25.40       27.29      2.16 o 
  -7   8   5     1017.19      979.93      9.43 o 
  -6   8   5      351.42      319.32      4.71 o 
  -5   8   5     2663.12     2493.20     18.92 o 
  -4   8   5      601.08      494.52      7.50 o 
  -3   8   5      979.40      951.26     15.57 o 
  -2   8   5      630.75      632.60      5.77 o 
  -1   8   5      860.27      813.41      6.70 o 
   0   8   5       14.55       18.15      2.25 o 
   1   8   5     2251.24     2154.68     13.45 o 
   2   8   5      331.16      384.84      9.31 o 
   3   8   5      782.96      734.26      7.48 o 
   4   8   5      859.23      822.34      9.50 o 
   5   8   5      161.29      132.52      6.51 o 
   6   8   5       82.95       87.65      3.76 o 
   7   8   5        0.21        1.87      1.45 o 
   8   8   5      273.05      252.72      4.42 o 
  -9   9   5      216.86      229.49      5.28 o 
  -8   9   5      524.33      484.20     11.68 o 
  -7   9   5      134.51      120.07      2.86 o 
  -6   9   5      724.85      699.62     14.57 o 
  -5   9   5     1579.98     1512.55     16.09 o 
  -4   9   5      835.35      780.08     13.15 o 
  -3   9   5      154.16      136.26      3.22 o 
  -2   9   5      256.35      200.24      8.51 o 
  -1   9   5      213.20      225.46      3.57 o 
   0   9   5      145.09      136.15      9.17 o 
   1   9   5     1209.37     1289.37     12.78 o 
   2   9   5       47.34       55.99      3.15 o 
   3   9   5     1222.44     1263.90      9.05 o 
   4   9   5     2572.38     2399.58     12.76 o 
   5   9   5      855.90      845.53     11.27 o 
   6   9   5     1447.73     1463.98     13.07 o 
   7   9   5      238.68      245.84      3.29 o 
   8   9   5      228.52      236.02      5.84 o 
  -9  10   5        8.95        5.70      1.38 o 
  -8  10   5        6.15        5.27      2.06 o 
  -7  10   5      264.74      271.99      4.41 o 
  -6  10   5        0.79        1.12      2.19 o 
  -5  10   5     1709.16     1662.42     10.65 o 
  -4  10   5       93.48      109.15      2.96 o 
  -3  10   5      624.70      573.99      6.33 o 
  -2  10   5       20.65       23.27      1.81 o 
  -1  10   5       10.82        8.56      1.95 o 
   0  10   5       23.92       14.56      3.34 o 
   1  10   5       61.91       53.98      2.61 o 
   2  10   5      319.41      321.64      4.26 o 
   3  10   5      161.53      149.46      3.25 o 
   4  10   5      240.44      240.27      4.04 o 
   5  10   5      127.07      124.67      5.38 o 
   6  10   5       25.19       22.92      2.21 o 
   7  10   5        4.13        3.00      1.27 o 
  -8  11   5        3.68        2.50      1.97 o 
  -7  11   5      113.87      121.61      3.57 o 
  -6  11   5       19.99       14.18      1.78 o 
  -5  11   5        2.28        2.29      1.47 o 
  -4  11   5      295.14      285.71      4.17 o 
  -3  11   5      572.32      535.69     11.40 o 
  -2  11   5     1548.08     1430.78     12.93 o 
  -1  11   5       31.90       32.76      2.80 o 
   0  11   5     1390.47     1356.09     15.27 o 
   1  11   5       13.84       10.75      1.27 o 
   2  11   5      840.32      836.93      6.92 o 
   3  11   5       26.85       24.71      1.99 o 
   4  11   5       48.84       39.72      3.05 o 
   5  11   5      186.23      172.71      5.86 o 
   6  11   5       85.31       93.60      2.57 o 
   7  11   5      481.29      486.66      5.35 o 
  -8  12   5      388.88      408.76      8.48 o 
  -7  12   5       66.80       69.67      2.66 o 
  -6  12   5      421.75      391.42      5.12 o 
  -5  12   5       30.29       26.79      2.40 o 
  -4  12   5       15.67       18.13      2.02 o 
  -3  12   5        7.59       11.02      1.89 o 
  -2  12   5        5.09        5.97      1.67 o 
  -1  12   5      952.86      946.68     10.30 o 
   0  12   5       56.18       66.48      2.49 o 
   1  12   5     1674.07     1630.69     15.26 o 
   2  12   5      457.09      450.21      6.42 o 
   3  12   5      263.87      273.24      4.04 o 
   4  12   5     1576.69     1570.08     13.64 o 
   5  12   5        1.04        1.62      3.00 o 
   6  12   5      521.07      540.34      5.62 o 
   7  12   5      370.99      397.43      4.44 o 
  -8  13   5      151.42      155.12      4.73 o 
  -7  13   5      216.18      213.72      5.19 o 
  -6  13   5       28.63       28.77      1.95 o 
  -5  13   5       35.76       35.16      2.42 o 
  -4  13   5       39.12       39.60      2.49 o 
  -3  13   5        5.63       12.94      2.14 o 
  -2  13   5     1325.80     1263.73      9.41 o 
  -1  13   5       70.61       73.26      2.49 o 
   0  13   5      796.85      737.78      5.71 o 
   1  13   5       12.88       11.75      1.59 o 
   2  13   5      632.30      570.69      5.14 o 
   3  13   5       35.01       26.44      2.12 o 
   4  13   5      383.51      360.11      5.61 o 
   5  13   5        9.41       11.32      3.13 o 
   6  13   5       44.04       53.19      2.22 o 
   7  13   5      338.12      378.08      6.95 o 
  -7  14   5        0.91        2.99      1.57 o 
  -6  14   5       29.91       28.17      2.59 o 
  -5  14   5       12.08       10.21      2.15 o 
  -4  14   5      108.20      100.54      2.92 o 
  -3  14   5       26.13       26.72      2.94 o 
  -2  14   5       88.25       93.69      2.85 o 
  -1  14   5      353.13      320.37      3.67 o 
   0  14   5      197.37      192.70      2.98 o 
   1  14   5       62.35       53.46      2.30 o 
   2  14   5       81.86       77.85      2.36 o 
   3  14   5       75.10       86.53      2.80 o 
   4  14   5      119.26      118.40      3.35 o 
   5  14   5      117.72      106.55      6.95 o 
   6  14   5       46.46       48.30      1.94 o 
  -7  15   5        0.52        0.25      1.17 o 
  -6  15   5      320.12      323.38      6.34 o 
  -5  15   5       42.99       45.90      2.59 o 
  -4  15   5     1505.79     1439.80     14.55 o 
  -3  15   5       32.31       41.81      2.13 o 
  -2  15   5     1217.02     1151.78      7.76 o 
  -1  15   5       33.22       48.26      2.23 o 
   0  15   5      832.26      796.93     10.89 o 
   1  15   5        4.26        8.12      2.19 o 
   2  15   5        2.29        3.46      1.98 o 
   3  15   5       23.25       34.01      2.87 o 
   4  15   5      189.31      169.55      3.57 o 
   5  15   5      253.84      245.42      5.40 o 
   6  15   5       13.34       11.90      1.35 o 
  -7  16   5       47.60       46.66      2.08 o 
  -6  16   5       68.60       73.55      2.29 o 
  -5  16   5        8.30       10.64      1.98 o 
  -4  16   5      212.39      196.19      4.11 o 
  -3  16   5       21.51       25.54      1.94 o 
  -2  16   5       88.57      102.10      2.51 o 
  -1  16   5       21.13       23.78      2.13 o 
   0  16   5       62.71       61.73      2.93 o 
   1  16   5       81.87       88.16      3.31 o 
   2  16   5      126.59      109.80      3.32 o 
   3  16   5       59.33       59.29      2.60 o 
   4  16   5      151.22      154.71      3.74 o 
   5  16   5        3.00        4.34      1.55 o 
  -6  17   5       39.23       41.17      1.68 o 
  -5  17   5      132.61      112.39      3.72 o 
  -4  17   5       48.44       50.99      2.49 o 
  -3  17   5      260.38      270.19      3.38 o 
  -2  17   5      103.18      114.77      2.70 o 
  -1  17   5        5.93        6.34      2.07 o 
   0  17   5      531.49      507.73      6.28 o 
   1  17   5        9.39       15.33      2.80 o 
   2  17   5      617.90      560.28      6.22 o 
   3  17   5       26.35       25.19      2.45 o 
   4  17   5       10.67       10.93      2.22 o 
   5  17   5        0.08        1.76      1.28 o 
  -5  18   5       66.08       71.64      2.17 o 
  -4  18   5        0.50        3.05      1.43 o 
  -3  18   5      261.77      292.22      4.63 o 
  -2  18   5      299.55      309.08      4.47 o 
  -1  18   5        4.03        9.89      2.02 o 
   0  18   5       90.82       91.45      4.98 o 
   1  18   5      439.60      459.16      6.60 o 
   2  18   5        0.43        3.95      1.61 o 
   3  18   5      508.36      558.73      8.44 o 
   4  18   5       36.06       26.41      3.06 o 
  -5  19   5       14.07       13.23      1.68 o 
  -4  19   5       32.96       38.41      2.45 o 
  -3  19   5        1.75        2.15      1.24 o 
  -2  19   5      239.25      266.60      4.66 o 
  -1  19   5      382.60      399.89      5.79 o 
   0  19   5      157.91      161.57      4.07 o 
   1  19   5       12.85       14.90      3.00 o 
   2  19   5       92.96       86.19      3.72 o 
   3  19   5      232.25      245.75      5.56 o 
  -4  20   5        4.70        8.06      2.22 o 
  -3  20   5       31.83       36.04      1.71 o 
  -2  20   5       12.03       13.72      1.75 o 
  -1  20   5      182.09      193.68      5.07 o 
   0  20   5        2.15        4.97      1.89 o 
   1  20   5      255.30      280.71      4.12 o 
   2  20   5        9.06        9.48      2.36 o 
  -2  21   5        5.25        6.12      2.22 o 
  -1  21   5        6.25       17.04      7.23 o 
   0  21   5       79.08       84.85      2.28 o 
   1  21   5      128.73      122.88      4.17 o 
  -9   0   6       17.90       16.45      1.75 o 
  -8   0   6        1.84        0.83      2.26 o 
  -7   0   6       15.31       15.91      2.73 o 
  -6   0   6        7.02       10.49      2.30 o 
  -5   0   6       13.61       20.59      5.84 o 
  -4   0   6     1042.87      994.42     19.46 o 
  -3   0   6     1894.62     2124.54     56.02 o 
  -2   0   6      110.93       80.90      4.45 o 
  -1   0   6     1699.93     1755.06     11.18 o 
   0   0   6      235.08      316.69      5.01 o 
   1   0   6      116.45      145.96     11.54 o 
   2   0   6      107.30      103.23      3.61 o 
   3   0   6      147.75      180.80      4.99 o 
   4   0   6        3.01        3.44      2.03 o 
   5   0   6      337.22      312.22     13.90 o 
   6   0   6      426.81      404.37      7.55 o 
   7   0   6     1107.03     1129.24     17.37 o 
   8   0   6        4.47        2.78      2.22 o 
 -10   1   6       19.27       17.51      2.22 o 
  -9   1   6        2.69        3.42      1.09 o 
  -8   1   6       16.28       19.44      2.09 o 
  -7   1   6       42.33       32.55      2.24 o 
  -6   1   6      248.59      217.80      3.91 o 
  -5   1   6      485.48      499.35      6.95 o 
  -4   1   6      105.62       86.61      2.84 o 
  -3   1   6      249.31      243.67      5.73 o 
  -2   1   6      748.20      867.41     11.07 o 
  -1   1   6      426.38      419.74      4.71 o 
   0   1   6      810.82      899.37      5.73 o 
   1   1   6     1149.92     1168.57     10.02 o 
   2   1   6        4.04        3.94      1.64 o 
   3   1   6       28.12       35.63      2.28 o 
   4   1   6      356.86      379.23      4.85 o 
   5   1   6      502.55      460.43      6.05 o 
   6   1   6        0.02        4.06      2.21 o 
   7   1   6      196.24      168.92      4.17 o 
   8   1   6       26.76       27.24      2.14 o 
  -9   2   6      183.78      183.28      3.55 o 
  -8   2   6       25.96       24.83      2.05 o 
  -7   2   6      811.24      724.15     10.31 o 
  -6   2   6       16.06       20.60      2.11 o 
  -5   2   6      150.61      149.57      4.67 o 
  -4   2   6     1025.56      923.31      6.23 o 
  -3   2   6        0.91        7.41      2.26 o 
  -2   2   6     1503.03     1458.53     10.68 o 
  -1   2   6      166.38      183.65      8.20 o 
   0   2   6        1.06        0.85      1.86 o 
   1   2   6        6.66        7.51      1.36 o 
   2   2   6       31.41       36.90      2.15 o 
   3   2   6       33.11       43.75      2.29 o 
   4   2   6        6.56        9.59      1.70 o 
   5   2   6      442.49      428.09      5.84 o 
   6   2   6       41.17       38.19      2.40 o 
   7   2   6       51.62       58.43      4.05 o 
   8   2   6      191.25      206.96      4.03 o 
  -9   3   6       27.45       29.87      2.07 o 
  -8   3   6        2.24        3.64      1.74 o 
  -7   3   6      146.63      128.25      4.06 o 
  -6   3   6      383.45      405.06      5.74 o 
  -5   3   6      671.94      650.04      6.60 o 
  -4   3   6      103.99      118.63      4.25 o 
  -3   3   6     2105.35     1996.98      8.83 o 
  -2   3   6     1435.70     1488.63     11.21 o 
  -1   3   6     1258.34     1248.94     19.60 o 
   0   3   6      733.86      795.70      8.35 o 
   1   3   6       34.38       37.28      2.55 o 
   2   3   6      975.68      968.50     25.16 o 
   3   3   6     1896.88     1704.91     12.60 o 
   4   3   6       12.13       12.28      1.61 o 
   5   3   6     2439.46     2363.23     18.54 o 
   6   3   6        7.05       10.14      1.95 o 
   7   3   6      766.37      792.65      7.47 o 
   8   3   6       84.21       78.53      3.61 o 
  -9   4   6        3.12        3.49      1.59 o 
  -8   4   6       14.20       12.02      1.77 o 
  -7   4   6      378.18      398.75      5.37 o 
  -6   4   6      165.19      160.40      3.25 o 
  -5   4   6      311.75      282.05      3.75 o 
  -4   4   6      101.58      110.48      3.86 o 
  -3   4   6     1672.46     1572.34      8.81 o 
  -2   4   6       31.71       48.54      2.33 o 
  -1   4   6     2505.26     2546.13     45.59 o 
   0   4   6      648.72      637.62     16.96 o 
   1   4   6      857.14      814.18     12.79 o 
   2   4   6     2004.44     1906.27     11.49 o 
   3   4   6      225.34      207.17      4.51 o 
   4   4   6      368.74      302.01      4.83 o 
   5   4   6       32.36       28.53      2.45 o 
   6   4   6       47.35       41.31      2.69 o 
   7   4   6       20.14       17.08      2.12 o 
   8   4   6        5.40        5.14      1.57 o 
  -9   5   6       23.44       25.61      2.36 o 
  -8   5   6        5.19        5.32      1.62 o 
  -7   5   6       14.25       18.99      2.40 o 
  -6   5   6       37.27       32.57      2.31 o 
  -5   5   6        0.04        0.92      1.63 o 
  -4   5   6        0.01        1.80      2.13 o 
  -3   5   6       59.43       63.00      2.36 o 
  -2   5   6      370.07      369.57      5.19 o 
  -1   5   6      519.53      565.90      7.47 o 
   0   5   6      572.20      568.39      7.57 o 
   1   5   6      125.74      139.25      4.11 o 
   2   5   6      194.85      204.01      4.17 o 
   3   5   6       26.83       22.69      1.43 o 
   4   5   6     2339.18     2217.03     11.16 o 
   5   5   6      463.96      417.91      6.58 o 
   6   5   6      316.54      294.96      6.50 o 
   7   5   6      145.66      147.73      3.52 o 
   8   5   6       16.97       16.74      1.81 o 
  -9   6   6      201.53      204.70      4.22 o 
  -8   6   6       86.82       73.27      3.34 o 
  -7   6   6      797.63      809.13     11.69 o 
  -6   6   6     1270.27     1176.13     13.17 o 
  -5   6   6      310.19      297.04      6.78 o 
  -4   6   6      649.71      604.78      8.48 o 
  -3   6   6      366.11      368.36      4.77 o 
  -2   6   6      129.10      116.83      2.77 o 
  -1   6   6      593.88      541.31      8.48 o 
   0   6   6       74.48       78.65      3.44 o 
   1   6   6      576.12      543.13     10.29 o 
   2   6   6       28.06       39.61      2.46 o 
   3   6   6       79.22       63.27      2.98 o 
   4   6   6      490.01      442.21     10.51 o 
   5   6   6       13.52       13.18      2.16 o 
   6   6   6       17.63       21.06      2.00 o 
   7   6   6        7.56       10.37      1.78 o 
   8   6   6       65.27       68.46      2.36 o 
  -9   7   6        4.98        4.54      2.08 o 
  -8   7   6      221.51      222.58      5.53 o 
  -7   7   6        0.03        2.31      1.74 o 
  -6   7   6      389.94      378.92     10.99 o 
  -5   7   6      207.50      209.00      4.82 o 
  -4   7   6      422.19      360.65      4.44 o 
  -3   7   6      827.60      751.90      6.88 o 
  -2   7   6        2.59        4.01      1.49 o 
  -1   7   6      754.51      737.26      9.04 o 
   0   7   6       42.52       56.91     17.51 o 
   1   7   6     1345.72     1286.40     20.57 o 
   2   7   6      873.89      898.05     11.30 o 
   3   7   6      226.71      205.06      3.94 o 
   4   7   6      741.59      766.03     12.23 o 
   5   7   6      732.34      705.58      8.52 o 
   6   7   6       18.14       19.76      2.35 o 
   7   7   6       94.85      103.33      2.41 o 
  -9   8   6      197.94      185.42      5.28 o 
  -8   8   6        1.84        4.84      1.69 o 
  -7   8   6      561.94      575.27      6.90 o 
  -6   8   6       30.86       32.27      2.21 o 
  -5   8   6      161.92      152.54      4.17 o 
  -4   8   6      115.77      128.76      7.34 o 
  -3   8   6        6.70        8.85      1.64 o 
  -2   8   6        9.87       16.55      1.77 o 
  -1   8   6       63.86       50.71      2.40 o 
   0   8   6       63.84       38.71      2.95 o 
   1   8   6      141.54      136.02      4.51 o 
   2   8   6      159.03      145.26      3.63 o 
   3   8   6       40.69       40.97      2.81 o 
   4   8   6        0.45        1.57      2.65 o 
   5   8   6      240.58      228.15      5.41 o 
   6   8   6       47.48       52.30      2.34 o 
   7   8   6       14.33       11.66      1.42 o 
  -9   9   6       48.51       53.93      3.06 o 
  -8   9   6        4.09        7.54      1.80 o 
  -7   9   6        4.68        5.00      1.58 o 
  -6   9   6      173.56      164.77      4.45 o 
  -5   9   6      183.48      160.85      4.27 o 
  -4   9   6      328.58      295.95      5.51 o 
  -3   9   6       45.26       46.28      2.18 o 
  -2   9   6       54.41       52.15      2.30 o 
  -1   9   6       72.42       68.22      9.31 o 
   0   9   6        1.56        0.24      2.33 o 
   1   9   6        4.74        5.49      1.67 o 
   2   9   6      292.40      301.72      4.82 o 
   3   9   6     1732.35     1597.39     16.73 o 
   4   9   6       14.32       14.42      2.28 o 
   5   9   6      530.95      525.50      6.58 o 
   6   9   6        1.33        1.19      1.64 o 
   7   9   6      327.21      336.92      3.49 o 
  -8  10   6      149.90      141.86      3.09 o 
  -7  10   6      687.32      675.82     23.91 o 
  -6  10   6       36.90       42.76      2.72 o 
  -5  10   6      672.69      665.60      7.92 o 
  -4  10   6       22.57       22.87      2.83 o 
  -3  10   6     1309.43     1279.49     13.00 o 
  -2  10   6       28.23       28.87      1.56 o 
  -1  10   6     2864.80     2622.79     27.90 o 
   0  10   6      256.08      247.24      3.93 o 
   1  10   6     1200.53     1108.48     10.63 o 
   2  10   6       78.21       68.85      2.51 o 
   3  10   6       80.36       75.82      3.36 o 
   4  10   6       58.84       64.74      3.25 o 
   5  10   6       19.92       21.81      2.21 o 
   6  10   6      207.87      207.53      3.77 o 
   7  10   6       13.42       14.85      1.49 o 
  -8  11   6        1.60        1.37      1.40 o 
  -7  11   6        2.84        2.36      2.16 o 
  -6  11   6       94.29       85.46      3.58 o 
  -5  11   6       93.61       83.25      2.87 o 
  -4  11   6      234.35      228.43      4.61 o 
  -3  11   6      487.32      496.48      6.28 o 
  -2  11   6      549.78      508.09      5.02 o 
  -1  11   6      339.42      337.66      4.14 o 
   0  11   6        1.82        4.38      2.06 o 
   1  11   6      417.83      424.56      5.63 o 
   2  11   6     1410.26     1368.36     14.70 o 
   3  11   6      100.99      103.90      3.75 o 
   4  11   6      436.43      468.98      8.74 o 
   5  11   6      162.34      159.90      3.57 o 
   6  11   6      193.37      211.49      2.97 o 
  -8  12   6       11.15        8.18      1.46 o 
  -7  12   6       89.70       95.45      3.00 o 
  -6  12   6       14.39       11.57      2.20 o 
  -5  12   6       21.60       21.88      1.89 o 
  -4  12   6       32.73       36.11      3.31 o 
  -3  12   6      157.37      152.93      3.03 o 
  -2  12   6       25.01       27.49      2.10 o 
  -1  12   6       10.39       11.64      1.82 o 
   0  12   6      105.82      104.54      2.88 o 
   1  12   6       56.67       54.77      2.67 o 
   2  12   6      244.36      235.92      4.43 o 
   3  12   6      197.93      190.65      3.62 o 
   4  12   6       17.00       22.32      3.34 o 
   5  12   6      122.48      126.77      3.17 o 
   6  12   6       33.66       34.14      1.50 o 
  -7  13   6       38.21       39.54      1.77 o 
  -6  13   6      155.35      139.96      2.91 o 
  -5  13   6      662.70      653.70      8.35 o 
  -4  13   6        4.18        5.48      1.66 o 
  -3  13   6      506.82      498.34      5.52 o 
  -2  13   6       11.61       15.57      1.68 o 
  -1  13   6        8.70       11.02      1.55 o 
   0  13   6        9.51       17.48      2.23 o 
   1  13   6        6.40        9.31      2.07 o 
   2  13   6       87.89       81.80      3.29 o 
   3  13   6      527.02      538.33      6.23 o 
   4  13   6       41.79       46.18      4.73 o 
   5  13   6      858.19      877.06      9.23 o 
   6  13   6        0.31        2.31      1.14 o 
  -7  14   6      495.61      511.04      4.92 o 
  -6  14   6      151.30      139.79      3.81 o 
  -5  14   6      520.33      517.43      6.42 o 
  -4  14   6       75.31       69.68      2.92 o 
  -3  14   6       10.56        9.76      2.16 o 
  -2  14   6       27.68       36.14      3.53 o 
  -1  14   6      168.08      177.12      3.28 o 
   0  14   6      140.63      136.12      4.37 o 
   1  14   6      226.98      236.90      4.59 o 
   2  14   6      491.39      498.33      6.08 o 
   3  14   6       19.68       13.62      2.02 o 
   4  14   6      296.20      314.36      9.45 o 
   5  14   6      106.06       86.30      3.37 o 
  -6  15   6        7.61        6.93      1.17 o 
  -5  15   6       16.64       16.04      1.49 o 
  -4  15   6      287.75      278.82      6.28 o 
  -3  15   6      262.50      266.48      4.33 o 
  -2  15   6      976.42      952.90      9.07 o 
  -1  15   6      121.13      102.42      2.99 o 
   0  15   6       14.13       13.22      2.11 o 
   1  15   6        8.72       20.38      3.13 o 
   2  15   6        7.57       14.07      2.03 o 
   3  15   6      151.12      178.19      4.79 o 
   4  15   6       80.15       74.53      3.40 o 
   5  15   6      542.99      589.08      4.61 o 
  -6  16   6       25.30       25.06      1.75 o 
  -5  16   6      310.86      325.59     10.43 o 
  -4  16   6       24.27       21.43      1.92 o 
  -3  16   6      873.03      905.65     12.20 o 
  -2  16   6        0.74        3.27      2.05 o 
  -1  16   6      742.62      710.13      8.33 o 
   0  16   6       53.26       50.64      3.11 o 
   1  16   6       12.10        9.53      2.30 o 
   2  16   6       17.07       13.81      2.27 o 
   3  16   6       38.70       33.08      2.56 o 
   4  16   6      177.89      185.29      3.41 o 
  -5  17   6        2.53        5.66      1.65 o 
  -4  17   6      436.80      457.12      7.84 o 
  -3  17   6       62.92       66.69      2.72 o 
  -2  17   6       23.39       40.86      2.70 o 
  -1  17   6      845.68      851.63     10.97 o 
   0  17   6        1.25        4.52      2.30 o 
   1  17   6      900.62      799.61     13.62 o 
   2  17   6      151.99      133.78      3.43 o 
   3  17   6      458.64      422.56      9.17 o 
   4  17   6       60.30       58.94      3.61 o 
  -5  18   6        7.00        8.86      1.37 o 
  -4  18   6      458.44      467.24      5.36 o 
  -3  18   6       41.41       44.23      2.44 o 
  -2  18   6      439.11      483.48      8.20 o 
  -1  18   6      313.57      314.73      5.11 o 
   0  18   6      129.63      146.78      4.87 o 
   1  18   6       30.07       33.36      2.65 o 
   2  18   6       52.20       59.17      3.00 o 
  -4  19   6       24.08       25.61      2.08 o 
  -3  19   6       84.00       82.84      2.49 o 
  -2  19   6        1.67        2.10      1.54 o 
  -1  19   6      130.09      136.88      5.30 o 
   0  19   6      428.93      438.44      5.30 o 
   1  19   6       68.47       84.43      2.56 o 
   2  19   6      289.39      304.10      4.79 o 
  -2  20   6       17.02       18.50      1.77 o 
  -1  20   6      343.18      387.16      4.36 o 
   0  20   6       30.01       33.45      1.82 o 
  -9   1   7        0.12        1.32      1.04 o 
  -8   1   7        5.34        7.03      1.63 o 
  -7   1   7       11.36       10.37      2.20 o 
  -6   1   7      103.15       70.89      3.73 o 
  -5   1   7      127.65      128.24      3.85 o 
  -4   1   7      211.42      188.93      2.85 o 
  -3   1   7      937.58      856.02     23.07 o 
  -2   1   7      146.47      145.92      9.87 o 
  -1   1   7      561.17      489.28      9.03 o 
   0   1   7        1.43        5.28      1.97 o 
   1   1   7     2083.60     1910.23     31.41 o 
   2   1   7      146.31      124.69      3.03 o 
   3   1   7     1002.76      944.98     10.93 o 
   4   1   7        2.58        1.03      1.75 o 
   5   1   7      191.73      174.84      4.55 o 
   6   1   7        5.80        6.63      2.00 o 
   7   1   7       18.86       17.38      1.94 o 
  -9   2   7      507.09      548.02      4.56 o 
  -8   2   7       96.24       87.01      2.63 o 
  -7   2   7      460.87      455.13      5.66 o 
  -6   2   7      157.85      157.05      4.33 o 
  -5   2   7      325.09      359.92      5.93 o 
  -4   2   7      132.09      106.87      2.47 o 
  -3   2   7     1003.45      981.17     13.60 o 
  -2   2   7       93.55       83.66      4.45 o 
  -1   2   7      118.83      128.14      3.83 o 
   0   2   7     1318.46     1281.73     12.93 o 
   1   2   7       22.20       27.18      2.78 o 
   2   2   7      247.30      215.32      3.65 o 
   3   2   7      111.27       88.77      2.66 o 
   4   2   7      865.31      783.49      9.41 o 
   5   2   7      193.69      169.15      4.56 o 
   6   2   7      279.92      266.99      6.07 o 
   7   2   7      128.28      144.30      5.24 o 
  -9   3   7      145.20      147.30      2.56 o 
  -8   3   7      104.98       99.98      2.70 o 
  -7   3   7      316.39      304.59      4.77 o 
  -6   3   7        7.47        9.17      1.93 o 
  -5   3   7      312.26      306.23      7.18 o 
  -4   3   7      271.55      282.72      5.98 o 
  -3   3   7       77.17       80.71      4.83 o 
  -2   3   7        0.32        3.34      2.16 o 
  -1   3   7        0.22        4.86      1.97 o 
   0   3   7      147.22      152.29      4.42 o 
   1   3   7      151.22      168.96      4.71 o 
   2   3   7      155.61      146.30      2.52 o 
   3   3   7      410.03      403.25      5.37 o 
   4   3   7      180.29      179.93      4.53 o 
   5   3   7      612.35      573.13      6.39 o 
   6   3   7       45.94       49.73      2.49 o 
   7   3   7      170.08      168.62      5.00 o 
  -9   4   7      338.77      356.78     10.07 o 
  -8   4   7        0.14        2.28      1.31 o 
  -7   4   7      173.52      205.20      3.97 o 
  -6   4   7      190.54      180.79      4.60 o 
  -5   4   7      111.71      123.81      4.01 o 
  -4   4   7       50.54       39.67      2.66 o 
  -3   4   7       11.99       15.01      1.78 o 
  -2   4   7       51.42       44.62      2.95 o 
  -1   4   7       97.59       93.42      3.73 o 
   0   4   7        0.79        5.37      2.33 o 
   1   4   7        0.38        5.66      2.25 o 
   2   4   7       35.62       34.38      1.75 o 
   3   4   7      331.80      307.64      7.90 o 
   4   4   7      451.17      458.14      6.89 o 
   5   4   7       90.55       75.97      3.31 o 
   6   4   7      617.97      639.12      6.78 o 
   7   4   7        4.92        4.42      1.50 o 
  -9   5   7      168.02      180.98      5.28 o 
  -8   5   7      374.96      349.65      4.91 o 
  -7   5   7        0.56        2.82      2.19 o 
  -6   5   7      712.47      658.71      8.07 o 
  -5   5   7       26.61       30.14      2.99 o 
  -4   5   7       71.58       46.60      2.72 o 
  -3   5   7      209.58      203.47      4.73 o 
  -2   5   7       12.65        6.81      2.45 o 
  -1   5   7      214.31      187.96      8.06 o 
   0   5   7      131.47      117.59     13.07 o 
   1   5   7      600.76      529.08      4.13 o 
   2   5   7     1368.96     1294.02      7.65 o 
   3   5   7      297.19      279.79      4.08 o 
   4   5   7        8.17        6.08      2.38 o 
   5   5   7        3.95        6.11      2.00 o 
   6   5   7      206.82      192.88      3.39 o 
   7   5   7        1.80        2.22      1.77 o 
  -9   6   7      113.28      119.54      4.17 o 
  -8   6   7       50.33       46.08      2.33 o 
  -7   6   7       73.38       81.48      3.20 o 
  -6   6   7       42.20       45.38      3.04 o 
  -5   6   7      196.74      180.12      4.71 o 
  -4   6   7      391.05      382.22      8.34 o 
  -3   6   7      469.11      469.99      6.74 o 
  -2   6   7        6.10       11.59      1.44 o 
  -1   6   7      462.58      429.74      9.17 o 
   0   6   7        3.80        3.23      1.66 o 
   1   6   7       57.43       48.66      1.73 o 
   2   6   7        1.12        4.93      1.63 o 
   3   6   7       46.43       51.29      2.44 o 
   4   6   7     1133.32     1066.74     10.15 o 
   5   6   7      100.17      110.87      3.26 o 
   6   6   7     1163.86     1168.88      7.41 o 
   7   6   7       91.70      112.64      3.04 o 
  -8   7   7       23.86       29.38      2.33 o 
  -7   7   7       39.96       36.30      2.56 o 
  -6   7   7       19.16       23.28      2.78 o 
  -5   7   7        8.12       14.57      3.15 o 
  -4   7   7      464.08      477.02      9.45 o 
  -3   7   7      299.03      264.97      6.49 o 
  -2   7   7     2837.85     2692.40     12.93 o 
  -1   7   7      261.90      258.47      5.67 o 
   0   7   7      597.74      633.66      6.52 o 
   1   7   7      484.25      514.31      9.14 o 
   2   7   7      388.75      385.28      4.81 o 
   3   7   7       82.68       85.86      2.96 o 
   4   7   7      145.60      152.97      4.31 o 
   5   7   7      108.14      109.82      3.17 o 
   6   7   7       16.19       17.60      1.98 o 
   7   7   7      323.97      319.98      6.39 o 
  -8   8   7      231.89      207.51      4.17 o 
  -7   8   7       36.48       37.77      3.00 o 
  -6   8   7      358.07      345.19      7.17 o 
  -5   8   7        3.99        6.39      2.75 o 
  -4   8   7      363.07      346.68      7.57 o 
  -3   8   7       93.73      104.46      3.15 o 
  -2   8   7      537.94      559.45      5.64 o 
  -1   8   7        3.09        4.68      1.51 o 
   0   8   7     3633.08     3478.90     15.63 o 
   1   8   7      859.46      883.75      9.36 o 
   2   8   7     1413.49     1397.61     18.06 o 
   3   8   7     1636.65     1688.99     12.32 o 
   4   8   7      109.00      107.32      3.73 o 
   5   8   7      767.12      785.26      7.06 o 
   6   8   7      175.04      180.18      3.53 o 
  -8   9   7       60.79       67.56      2.30 o 
  -7   9   7       14.83        9.68      2.33 o 
  -6   9   7      162.66      159.04      5.10 o 
  -5   9   7      270.48      268.13      6.68 o 
  -4   9   7     1444.82     1397.86     41.14 o 
  -3   9   7     1223.41     1241.47     10.74 o 
  -2   9   7     1653.45     1580.22      9.39 o 
  -1   9   7       10.83       12.60      1.82 o 
   0   9   7     1229.85     1184.16     15.43 o 
   1   9   7      280.06      254.62      4.58 o 
   2   9   7      178.16      166.21      4.44 o 
   3   9   7       35.67       38.83      2.46 o 
   4   9   7     1220.37     1179.18     10.02 o 
   5   9   7      462.79      483.62      6.38 o 
   6   9   7      200.37      207.78      5.87 o 
  -8  10   7       82.25       63.85      2.45 o 
  -7  10   7       96.91       98.13      2.40 o 
  -6  10   7     1045.29     1019.73     10.31 o 
  -5  10   7       30.48       35.86      4.26 o 
  -4  10   7       28.96       33.75      2.78 o 
  -3  10   7       80.00       75.01      2.55 o 
  -2  10   7      226.57      239.05      3.64 o 
  -1  10   7        0.83        3.44      1.94 o 
   0  10   7     1642.76     1539.88     12.78 o 
   1  10   7       48.13       49.26      3.05 o 
   2  10   7      101.29       98.80      4.51 o 
   3  10   7       35.04       34.78      2.60 o 
   4  10   7      325.38      315.06      4.76 o 
   5  10   7        8.28        6.02      1.95 o 
   6  10   7       63.41       51.16      2.17 o 
  -7  11   7      157.73      161.49      3.18 o 
  -6  11   7      257.18      242.41      6.14 o 
  -5  11   7      177.15      168.07      5.38 o 
  -4  11   7        7.10       12.74      1.86 o 
  -3  11   7       61.33       68.88      2.15 o 
  -2  11   7       62.98       61.25      2.39 o 
  -1  11   7      337.89      350.39      7.43 o 
   0  11   7      237.82      239.59      5.51 o 
   1  11   7      784.81      757.50     10.91 o 
   2  11   7       22.02        8.12      2.65 o 
   3  11   7     1089.77     1059.87     10.65 o 
   4  11   7       20.22       15.94      3.47 o 
   5  11   7        1.00        0.92      1.87 o 
   6  11   7       37.92       34.73      2.06 o 
  -7  12   7      630.63      646.62      4.69 o 
  -6  12   7      368.98      348.21      4.65 o 
  -5  12   7      549.33      533.02      6.31 o 
  -4  12   7       35.90       43.33      2.16 o 
  -3  12   7      797.80      767.55      7.17 o 
  -2  12   7       20.25       16.02      1.83 o 
  -1  12   7      215.18      217.17      5.20 o 
   0  12   7        9.28       18.09      2.88 o 
   1  12   7       63.36       74.22      3.62 o 
   2  12   7      298.24      315.11      8.16 o 
   3  12   7        3.93       11.70      1.95 o 
   4  12   7      494.25      509.74      8.43 o 
   5  12   7        7.12        7.05      1.67 o 
  -7  13   7        2.06        4.95      1.80 o 
  -6  13   7       54.41       53.87      1.69 o 
  -5  13   7      259.30      252.98      4.42 o 
  -4  13   7       44.57       45.80      2.08 o 
  -3  13   7       17.16       17.27      1.81 o 
  -2  13   7      213.85      193.80      4.10 o 
  -1  13   7      115.49      137.73      4.29 o 
   0  13   7        0.65        3.74      2.00 o 
   1  13   7       30.11       27.77      2.77 o 
   2  13   7      314.51      304.39      7.15 o 
   3  13   7      451.71      452.50     18.49 o 
   4  13   7       13.15       19.79      2.85 o 
   5  13   7       78.58       74.26      2.95 o 
  -6  14   7       47.54       38.15      1.34 o 
  -5  14   7      291.69      304.05      4.05 o 
  -4  14   7       19.96       16.37      1.53 o 
  -3  14   7       55.79       70.91      3.24 o 
  -2  14   7      118.19      124.23      4.00 o 
  -1  14   7      268.67      277.97      4.75 o 
   0  14   7       13.40       19.25      3.91 o 
   1  14   7       65.15       75.60      2.85 o 
   2  14   7      106.55      104.78      2.98 o 
   3  14   7       84.93      102.43      5.42 o 
   4  14   7        5.18        4.57      1.62 o 
  -6  15   7        3.16        7.60      3.20 o 
  -5  15   7      171.67      154.04      3.38 o 
  -4  15   7      211.27      242.31      5.22 o 
  -3  15   7      861.52      892.41     15.70 o 
  -2  15   7        3.89        4.74      2.30 o 
  -1  15   7     1100.65     1082.78      8.99 o 
   0  15   7       89.63       91.66      3.06 o 
   1  15   7     1175.32     1145.19     14.06 o 
   2  15   7       52.32       52.51      2.21 o 
   3  15   7      846.94      908.42      9.24 o 
   4  15   7        0.63        0.82      1.66 o 
  -5  16   7      174.56      181.85      3.16 o 
  -4  16   7       35.67       40.89      2.08 o 
  -3  16   7      460.02      510.58      7.88 o 
  -2  16   7      132.53      144.98      3.91 o 
  -1  16   7      194.97      197.26      4.48 o 
   0  16   7      418.78      420.73      5.98 o 
   1  16   7        4.65        5.30      1.92 o 
   2  16   7      359.16      401.33      7.70 o 
   3  16   7       12.26       13.83      1.97 o 
  -4  17   7        3.07        3.42      1.64 o 
  -3  17   7        2.60        3.82      1.34 o 
  -2  17   7       19.43       25.62      2.20 o 
  -1  17   7      144.50      151.37      3.77 o 
   0  17   7        8.32        9.97      1.98 o 
   1  17   7        0.02        2.11      1.69 o 
   2  17   7        1.63        0.56      1.28 o 
  -3  18   7        2.18        1.59      1.25 o 
  -2  18   7       90.42       94.40      3.17 o 
  -1  18   7       82.30       92.24      2.73 o 
   0  18   7        4.38        5.99      1.65 o 
   1  18   7        2.23        5.27      1.40 o 
  -1  19   7       35.28       39.23      2.20 o 
  -8   0   8      419.45      381.14      8.34 o 
  -7   0   8       96.60       84.94      4.03 o 
  -6   0   8       20.27       18.13      2.93 o 
  -5   0   8      568.07      528.64      7.04 o 
  -4   0   8     1162.03     1130.77     12.18 o 
  -3   0   8     1462.91     1399.30     41.70 o 
  -2   0   8     2887.91     2859.22     30.72 o 
  -1   0   8      562.80      506.67     24.05 o 
   0   0   8     1527.38     1557.35     20.85 o 
   1   0   8      162.68      121.33      3.83 o 
   2   0   8      592.91      542.75      9.14 o 
   3   0   8      829.73      797.73     10.90 o 
   4   0   8     1538.70     1462.11     21.82 o 
   5   0   8      434.84      479.82     10.01 o 
   6   0   8     1143.26     1134.15     19.46 o 
  -8   1   8        6.02        6.73      1.64 o 
  -7   1   8      455.72      488.98      5.95 o 
  -6   1   8       56.95       64.57      2.31 o 
  -5   1   8      325.09      321.82      4.42 o 
  -4   1   8      565.60      623.97      7.42 o 
  -3   1   8        7.27        7.39      1.94 o 
  -2   1   8      123.42      130.84      4.09 o 
  -1   1   8      460.63      391.91      7.08 o 
   0   1   8        2.66        4.56      1.73 o 
   1   1   8     1768.47     1668.73      9.41 o 
   2   1   8       17.39       20.43      2.13 o 
   3   1   8      141.88      128.83      4.10 o 
   4   1   8       32.90       25.13      2.41 o 
   5   1   8       95.33       92.18      3.80 o 
   6   1   8      129.32      141.34      4.89 o 
  -8   2   8       33.69       37.97      2.07 o 
  -7   2   8       63.66       69.88      2.18 o 
  -6   2   8       66.20       67.50      2.39 o 
  -5   2   8       32.20       38.16      4.47 o 
  -4   2   8        8.51       11.83      2.85 o 
  -3   2   8      104.01       91.98      3.41 o 
  -2   2   8       52.96       43.34      2.26 o 
  -1   2   8       92.67       98.14      2.76 o 
   0   2   8       45.66       34.51      2.22 o 
   1   2   8      516.43      459.10      6.66 o 
   2   2   8      187.64      181.98      3.94 o 
   3   2   8      990.87      911.97      9.41 o 
   4   2   8        3.37        6.90      2.25 o 
   5   2   8       14.57       18.35      2.21 o 
   6   2   8        6.83        4.08      1.28 o 
  -8   3   8      247.62      261.60      3.90 o 
  -7   3   8       67.65       69.47      2.56 o 
  -6   3   8       23.33       17.18      1.84 o 
  -5   3   8      278.28      281.06      7.40 o 
  -4   3   8      166.14      169.28      3.77 o 
  -3   3   8      257.18      257.39      4.45 o 
  -2   3   8      168.94      168.23      2.94 o 
  -1   3   8       15.31       16.81      1.94 o 
   0   3   8       41.66       34.24      2.01 o 
   1   3   8        5.23        6.07      1.63 o 
   2   3   8        0.15        5.02      2.17 o 
   3   3   8      652.58      634.94      8.65 o 
   4   3   8      208.98      200.23      4.49 o 
   5   3   8      444.45      416.49      4.94 o 
   6   3   8        3.15        6.92      1.66 o 
  -8   4   8       42.18       41.65      1.69 o 
  -7   4   8      284.84      271.55      4.70 o 
  -6   4   8       20.23       23.22      2.56 o 
  -5   4   8       26.50       26.76      2.76 o 
  -4   4   8       74.21       75.01      4.13 o 
  -3   4   8       26.63       31.84      2.22 o 
  -2   4   8     1114.87     1037.09      7.52 o 
  -1   4   8      431.95      440.60      8.68 o 
   0   4   8     1410.71     1395.40      8.76 o 
   1   4   8       10.76        9.63      1.76 o 
   2   4   8      513.70      462.56      5.56 o 
   3   4   8      151.04      146.62      4.33 o 
   4   4   8      669.17      637.77      9.73 o 
   5   4   8       42.43       42.82      2.17 o 
   6   4   8      162.85      170.85      5.56 o 
  -8   5   8        5.56        5.50      1.43 o 
  -7   5   8      183.91      176.59      4.11 o 
  -6   5   8       87.16       94.90      3.58 o 
  -5   5   8      596.74      563.21      7.60 o 
  -4   5   8       25.50       28.69      3.49 o 
  -3   5   8       79.58       70.39      2.88 o 
  -2   5   8       40.97       51.70      2.31 o 
  -1   5   8      126.73      133.96      3.51 o 
   0   5   8        9.13       15.54      2.39 o 
   1   5   8       43.74       52.50      4.45 o 
   2   5   8       99.27       94.65      2.80 o 
   3   5   8      376.72      348.75      6.90 o 
   4   5   8      158.35      138.13      5.10 o 
   5   5   8       88.93       85.70      3.09 o 
   6   5   8        0.30        2.08      1.54 o 
  -8   6   8       19.22       19.78      1.71 o 
  -7   6   8        1.20        1.63      1.87 o 
  -6   6   8      116.53      115.55      3.85 o 
  -5   6   8      370.08      303.14      5.78 o 
  -4   6   8     1442.61     1384.84     11.82 o 
  -3   6   8      986.44      982.75      8.47 o 
  -2   6   8     1700.75     1674.43     14.20 o 
  -1   6   8      560.61      573.11      9.14 o 
   0   6   8      493.59      448.64      5.18 o 
   1   6   8       61.93       54.81      2.85 o 
   2   6   8      341.94      327.34      5.07 o 
   3   6   8        6.69        8.39      1.88 o 
   4   6   8      137.12      149.83      5.21 o 
   5   6   8        0.17        2.57      1.80 o 
   6   6   8      100.14      107.86      4.73 o 
  -8   7   8      471.57      518.78      5.69 o 
  -7   7   8        0.44        1.42      1.71 o 
  -6   7   8       78.72       83.41      3.31 o 
  -5   7   8      245.86      219.23      6.66 o 
  -4   7   8      208.47      223.29      5.19 o 
  -3   7   8       88.24       84.80      3.02 o 
  -2   7   8       30.33       34.83      2.39 o 
  -1   7   8        6.98        6.54      1.76 o 
   0   7   8      138.05      123.02      3.31 o 
   1   7   8       20.99       26.19      3.73 o 
   2   7   8      817.03      765.79      8.66 o 
   3   7   8        4.55        8.55      1.84 o 
   4   7   8      894.13      860.47     31.83 o 
   5   7   8       86.69       90.30      2.93 o 
   6   7   8      421.45      423.67      7.78 o 
  -8   8   8        0.12        0.56      1.95 o 
  -7   8   8      155.41      158.81      4.37 o 
  -6   8   8       30.21       35.30      2.62 o 
  -5   8   8        3.02        4.08      2.41 o 
  -4   8   8      264.34      272.11      6.88 o 
  -3   8   8      149.72      155.83      3.29 o 
  -2   8   8      158.09      153.27      3.08 o 
  -1   8   8       62.10       54.68      2.66 o 
   0   8   8       88.98       80.13      3.39 o 
   1   8   8       85.67      111.26      3.85 o 
   2   8   8      185.26      183.92      3.99 o 
   3   8   8      108.08       95.23      2.92 o 
   4   8   8      112.57      112.21      3.75 o 
   5   8   8        0.09        1.55      2.25 o 
  -7   9   8       46.92       57.28      2.00 o 
  -6   9   8       68.11       66.36      2.94 o 
  -5   9   8       27.13       31.29      2.78 o 
  -4   9   8       13.51       11.71      3.24 o 
  -3   9   8        7.66        4.98      1.79 o 
  -2   9   8       10.40        9.11      1.67 o 
  -1   9   8        0.45        3.28      2.40 o 
   0   9   8        0.28        1.02      2.41 o 
   1   9   8        3.61        3.86      2.30 o 
   2   9   8      134.33      129.74      3.57 o 
   3   9   8       45.81       43.06      2.60 o 
   4   9   8      119.48      129.61      4.99 o 
   5   9   8        0.69        1.60      2.06 o 
  -7  10   8        7.82        7.50      1.59 o 
  -6  10   8      105.30      110.36      2.85 o 
  -5  10   8       97.05       89.05      3.03 o 
  -4  10   8      131.12      147.12      3.77 o 
  -3  10   8      223.05      213.96      4.57 o 
  -2  10   8      594.24      602.12      7.90 o 
  -1  10   8        3.79        3.85      1.97 o 
   0  10   8      722.57      718.22     20.15 o 
   1  10   8        0.65        0.02      2.85 o 
   2  10   8      749.32      726.41      8.13 o 
   3  10   8      130.72      136.69      3.57 o 
   4  10   8      516.54      507.39      7.83 o 
   5  10   8       76.20       86.48      3.15 o 
  -7  11   8       91.11       91.71      2.31 o 
  -6  11   8       28.20       26.39      2.18 o 
  -5  11   8       19.47       20.20      2.47 o 
  -4  11   8       83.26       75.83      3.32 o 
  -3  11   8       11.12       11.49      1.96 o 
  -2  11   8        0.90        0.62      1.83 o 
  -1  11   8       87.03       88.64      3.79 o 
   0  11   8        9.26        8.62      2.41 o 
   1  11   8      133.35      127.87      3.94 o 
   2  11   8       57.90       58.90      2.94 o 
   3  11   8      483.58      482.28      6.18 o 
   4  11   8      131.85      144.62      4.39 o 
   5  11   8       19.97       23.07      1.97 o 
  -6  12   8       16.76       17.62      1.79 o 
  -5  12   8       52.88       47.81      2.49 o 
  -4  12   8        0.60        0.66      1.71 o 
  -3  12   8      102.74      100.62      2.88 o 
  -2  12   8       93.60       91.71      2.98 o 
  -1  12   8       26.42       27.04      2.87 o 
   0  12   8      147.18      127.24      5.16 o 
   1  12   8       83.01       72.19      3.20 o 
   2  12   8      438.76      437.54      5.34 o 
   3  12   8       33.95       39.33      2.31 o 
   4  12   8        0.90        2.53      1.94 o 
  -6  13   8      115.75      122.21      4.17 o 
  -5  13   8       77.87       71.66      2.65 o 
  -4  13   8        0.35        0.80      1.73 o 
  -3  13   8      302.32      307.87      5.14 o 
  -2  13   8       69.48       69.45      3.22 o 
  -1  13   8       38.75       37.94      2.85 o 
   0  13   8       36.18       31.78      2.89 o 
   1  13   8      485.36      501.37      7.94 o 
   2  13   8        0.34        3.07      1.65 o 
   3  13   8      425.01      486.84      6.93 o 
   4  13   8       73.05       75.23      2.73 o 
  -5  14   8      490.39      491.93      6.06 o 
  -4  14   8      141.43      147.71      3.59 o 
  -3  14   8      114.75      120.11      2.98 o 
  -2  14   8      185.68      178.15      5.48 o 
  -1  14   8       66.58       70.24      5.42 o 
   0  14   8      897.84      903.96      8.60 o 
   1  14   8       42.52       45.26      2.56 o 
   2  14   8      419.66      450.45      7.64 o 
   3  14   8      111.68      142.40      3.52 o 
  -4  15   8       20.65       20.51      2.65 o 
  -3  15   8      263.07      271.31     10.42 o 
  -2  15   8        0.28        0.56      2.52 o 
  -1  15   8       38.66       34.00      3.34 o 
   0  15   8       63.84       63.81      3.52 o 
   1  15   8        8.62       15.54      2.25 o 
   2  15   8      104.07      106.75      4.17 o 
  -3  16   8      221.53      252.70      4.52 o 
  -2  16   8      529.34      532.40      7.20 o 
  -1  16   8      434.08      453.81      6.93 o 
   0  16   8       87.63       78.70      3.34 o 
   1  16   8        8.47        5.22      1.74 o 
  -2  17   8        2.24        2.37      1.80 o 
  -1  17   8      198.03      223.16      4.47 o 
   0  17   8      132.26      125.45      6.25 o 
  -8   1   9       77.71       72.18      2.45 o 
  -7   1   9       69.81       65.07      3.24 o 
  -6   1   9       17.03       19.66      2.12 o 
  -5   1   9       55.89       47.03      2.72 o 
  -4   1   9       18.94       21.80      1.75 o 
  -3   1   9      155.30      156.58      5.29 o 
  -2   1   9       45.77       41.01      2.16 o 
  -1   1   9      356.00      367.85      5.35 o 
   0   1   9      122.70      110.86      3.33 o 
   1   1   9       95.75       81.61      2.60 o 
   2   1   9      736.72      723.46      7.06 o 
   3   1   9      180.72      161.26      4.17 o 
   4   1   9        3.19        6.03      2.20 o 
   5   1   9        1.64        2.64      1.97 o 
  -8   2   9      473.66      493.37     10.01 o 
  -7   2   9       52.57       52.84      2.25 o 
  -6   2   9      402.56      422.92      7.02 o 
  -5   2   9      150.95      149.98      3.95 o 
  -4   2   9      231.74      228.99      5.08 o 
  -3   2   9      134.18      128.59      2.98 o 
  -2   2   9      868.33      790.60      8.56 o 
  -1   2   9      116.74      120.02      3.44 o 
   0   2   9     1053.80     1009.00      8.54 o 
   1   2   9       18.41       22.35      1.71 o 
   2   2   9      765.68      737.15      6.37 o 
   3   2   9        1.07        1.33      1.84 o 
   4   2   9      326.52      332.97      5.94 o 
   5   2   9      546.23      543.09      6.68 o 
  -8   3   9        7.94        7.65      1.81 o 
  -7   3   9        2.91        3.94      1.37 o 
  -6   3   9       31.99       31.22      1.96 o 
  -5   3   9       65.24       62.12      2.56 o 
  -4   3   9       51.91       45.42      2.41 o 
  -3   3   9      137.74      139.64      3.47 o 
  -2   3   9      226.62      214.55      4.86 o 
  -1   3   9      311.17      302.43      5.69 o 
   0   3   9      345.61      355.08     10.27 o 
   1   3   9       78.43       69.33      2.25 o 
   2   3   9        1.36        2.45      1.68 o 
   3   3   9        5.62        5.05      2.07 o 
   4   3   9        2.66        7.16      5.14 o 
   5   3   9       49.27       40.83      2.56 o 
  -7   4   9       15.18       14.22      1.45 o 
  -6   4   9      193.99      214.30      3.64 o 
  -5   4   9        9.95       15.30      1.96 o 
  -4   4   9      816.84      831.45     11.96 o 
  -3   4   9      287.30      289.87      4.69 o 
  -2   4   9       34.45       33.37      3.08 o 
  -1   4   9      168.71      178.29      3.96 o 
   0   4   9       52.19       59.43      4.59 o 
   1   4   9      152.82      155.34      2.91 o 
   2   4   9       73.15       67.03      2.70 o 
   3   4   9        6.29        7.46      2.16 o 
   4   4   9       18.83       19.12      3.47 o 
   5   4   9       84.02       66.44      3.89 o 
  -7   5   9      134.02      133.81      2.53 o 
  -6   5   9      153.60      181.43      3.33 o 
  -5   5   9      160.90      156.74      3.42 o 
  -4   5   9       76.97       84.98      3.52 o 
  -3   5   9       32.13       31.74      2.33 o 
  -2   5   9        1.66        2.29      1.84 o 
  -1   5   9      456.33      450.47      7.78 o 
   0   5   9      157.20      147.24      4.54 o 
   1   5   9      372.40      373.72      5.13 o 
   2   5   9      423.89      387.08      5.17 o 
   3   5   9      749.85      764.90      9.52 o 
   4   5   9        1.75        0.25      2.25 o 
   5   5   9       53.08       54.81      3.20 o 
  -7   6   9        0.85        2.26      1.18 o 
  -6   6   9       44.68       46.02      2.14 o 
  -5   6   9       19.68       17.64      2.40 o 
  -4   6   9      412.46      411.35      6.42 o 
  -3   6   9      207.53      203.61      5.14 o 
  -2   6   9     1243.67     1223.28     13.47 o 
  -1   6   9       23.78       22.11      2.56 o 
   0   6   9        8.51       12.75      2.29 o 
   1   6   9        1.99        2.78      2.08 o 
   2   6   9       42.25       41.13      2.36 o 
   3   6   9      106.57      116.74      2.87 o 
   4   6   9       96.40       97.05      3.08 o 
  -7   7   9       94.33      107.86      2.11 o 
  -6   7   9      138.76      137.60      2.80 o 
  -5   7   9      141.60      130.28      3.74 o 
  -4   7   9      259.59      257.01      5.19 o 
  -3   7   9      396.87      437.49      5.55 o 
  -2   7   9        2.38        5.04      1.71 o 
  -1   7   9      252.59      259.34      5.32 o 
   0   7   9      104.07      106.30      4.81 o 
   1   7   9       24.29       27.59      2.58 o 
   2   7   9        5.42        2.04      1.70 o 
   3   7   9       65.58       73.36      3.13 o 
   4   7   9       24.31       19.31      2.78 o 
  -7   8   9       45.35       43.20      1.56 o 
  -6   8   9      196.35      217.86      3.48 o 
  -5   8   9      592.25      579.17      6.74 o 
  -4   8   9        7.62        7.29      2.10 o 
  -3   8   9      327.59      337.65      4.02 o 
  -2   8   9      556.72      554.06     11.07 o 
  -1   8   9      273.07      265.33      4.54 o 
   0   8   9        1.74        3.47      2.95 o 
   1   8   9      815.82      830.24     10.71 o 
   2   8   9      515.34      494.94      8.48 o 
   3   8   9      565.94      567.82      5.97 o 
   4   8   9      494.83      510.51      6.96 o 
  -6   9   9      478.34      504.17      4.72 o 
  -5   9   9       36.17       39.77      2.25 o 
  -4   9   9       72.66       84.60      2.95 o 
  -3   9   9      302.56      330.23      8.75 o 
  -2   9   9        9.71        8.28      1.87 o 
  -1   9   9      732.69      716.10      7.54 o 
   0   9   9      134.15      113.56      4.72 o 
   1   9   9      332.68      336.91      6.98 o 
   2   9   9      120.01      122.71      3.48 o 
   3   9   9       21.17       23.52      1.74 o 
   4   9   9        3.17        3.16      1.94 o 
  -6  10   9      111.81      119.68      2.90 o 
  -5  10   9      509.28      520.56      7.75 o 
  -4  10   9      160.65      152.97      4.01 o 
  -3  10   9        0.51        2.87      1.89 o 
  -2  10   9      158.41      150.96      3.45 o 
  -1  10   9       12.82       14.30      2.35 o 
   0  10   9      453.63      436.28      7.96 o 
   1  10   9      606.35      590.55      8.75 o 
   2  10   9        0.04        0.44      1.81 o 
   3  10   9       19.37       19.06      1.80 o 
   4  10   9       15.40       18.60      1.86 o 
  -6  11   9      763.90      805.03     35.17 o 
  -5  11   9       14.08       20.78      2.78 o 
  -4  11   9      107.78      104.40      4.00 o 
  -3  11   9       56.05       54.82      2.63 o 
  -2  11   9        5.94        8.53      1.68 o 
  -1  11   9      323.73      322.02      5.45 o 
   0  11   9       17.96       17.97      2.33 o 
   1  11   9      239.89      248.15      5.70 o 
   2  11   9       74.56       98.24      2.54 o 
   3  11   9       68.01       75.80      3.07 o 
  -5  12   9       60.08       64.36      2.78 o 
  -4  12   9     1390.35     1342.55     11.08 o 
  -3  12   9       46.51       40.60      2.22 o 
  -2  12   9     1278.52     1308.43     11.07 o 
  -1  12   9        0.21        0.45      2.00 o 
   0  12   9       73.25       75.99      2.93 o 
   1  12   9        4.40       10.07      2.07 o 
   2  12   9       72.49       72.57      2.62 o 
   3  12   9       16.95       21.96      3.06 o 
  -4  13   9       17.66       22.14      3.10 o 
  -3  13   9       63.14       66.48      3.34 o 
  -2  13   9      153.02      159.66      3.44 o 
  -1  13   9      136.07      143.67      3.52 o 
   0  13   9       96.18      108.30      3.10 o 
   1  13   9       78.62       92.88      2.78 o 
   2  13   9        7.66        8.06      2.22 o 
  -4  14   9       53.33       52.54      4.17 o 
  -3  14   9       30.08       27.80      4.17 o 
  -2  14   9        2.66        3.77      2.06 o 
  -1  14   9      143.90      157.31      4.22 o 
   0  14   9      316.08      300.78      9.59 o 
   1  14   9       10.51       15.85      2.78 o 
  -2  15   9        0.00        2.96      1.80 o 
  -1  15   9      120.31      130.62      6.25 o 
   0  15   9       40.99       46.15      3.06 o 
  -7   0  10       63.42       58.66      3.06 o 
  -6   0  10       23.32       17.24      3.06 o 
  -5   0  10       47.76       47.37      2.14 o 
  -4   0  10      377.36      387.13      6.58 o 
  -3   0  10      508.41      514.85     11.68 o 
  -2   0  10     1791.03     1746.91     56.57 o 
  -1   0  10      272.89      264.41      7.92 o 
   0   0  10      735.64      720.88      9.82 o 
   1   0  10       18.55       12.97      2.27 o 
   2   0  10      158.91      169.57      4.90 o 
   3   0  10      114.66      116.20      5.28 o 
   4   0  10       50.89       37.25      3.34 o 
  -7   1  10       51.93       55.32      3.06 o 
  -6   1  10       21.24       15.08      2.06 o 
  -5   1  10       98.80       94.02      2.43 o 
  -4   1  10       16.06       13.94      1.73 o 
  -3   1  10        0.94        0.37      2.18 o 
  -2   1  10        1.21        2.07      1.81 o 
  -1   1  10       56.36       61.68      2.71 o 
   0   1  10      149.28      121.54      3.37 o 
   1   1  10      877.64      857.81      6.53 o 
   2   1  10      102.91      107.91      2.94 o 
   3   1  10      304.75      297.48      4.44 o 
   4   1  10       12.95       15.98      2.08 o 
  -7   2  10       22.02       25.30      2.50 o 
  -6   2  10      106.01      107.70      2.56 o 
  -5   2  10       56.73       64.04      2.64 o 
  -4   2  10       11.17       11.14      1.73 o 
  -3   2  10       57.49       53.91      3.63 o 
  -2   2  10        3.08        4.98      2.16 o 
  -1   2  10      679.98      668.17      6.67 o 
   0   2  10        9.47        8.66      2.00 o 
   1   2  10      490.10      446.07      4.66 o 
   2   2  10       85.75       74.06      2.34 o 
   3   2  10       81.04       72.66      2.66 o 
   4   2  10       47.06       37.71      8.20 o 
  -6   3  10        4.32        8.69      1.26 o 
  -5   3  10      741.32      765.31      7.38 o 
  -4   3  10        0.08        0.67      1.79 o 
  -3   3  10     1262.84     1200.15     11.99 o 
  -2   3  10      294.17      282.29      8.76 o 
  -1   3  10      232.74      236.59      4.33 o 
   0   3  10       31.64       32.19      2.28 o 
   1   3  10        2.26        3.65      1.66 o 
   2   3  10       15.49       19.28      1.76 o 
   3   3  10       10.01        6.93      1.77 o 
   4   3  10      428.72      434.80      5.31 o 
  -6   4  10      709.86      667.96      6.44 o 
  -5   4  10       88.30       97.20      2.94 o 
  -4   4  10       61.52       58.84      2.65 o 
  -3   4  10      343.58      317.20      6.48 o 
  -2   4  10      109.74      106.05      3.57 o 
  -1   4  10      610.04      584.44     11.54 o 
   0   4  10        5.40        5.52      2.16 o 
   1   4  10      448.12      463.07      6.01 o 
   2   4  10      264.74      267.94      5.23 o 
   3   4  10      175.43      181.71      3.37 o 
   4   4  10        2.24        3.75      1.57 o 
  -6   5  10       93.68       89.07      4.23 o 
  -5   5  10       53.17       43.76      2.25 o 
  -4   5  10      297.39      298.88      5.89 o 
  -3   5  10      425.78      398.47      7.16 o 
  -2   5  10       29.19       27.75      2.46 o 
  -1   5  10       13.11       19.75      4.31 o 
   0   5  10        8.55        8.84      2.16 o 
   1   5  10      371.45      383.20      5.48 o 
   2   5  10       12.77       11.67      1.81 o 
   3   5  10        6.66        4.03      2.08 o 
  -6   6  10       27.91       28.50      1.82 o 
  -5   6  10       33.75       29.18      2.22 o 
  -4   6  10        3.99        4.19      1.96 o 
  -3   6  10      335.51      335.07     14.18 o 
  -2   6  10        3.29        3.50      1.91 o 
  -1   6  10      131.72      143.15      4.81 o 
   0   6  10        0.56        0.16      1.96 o 
   1   6  10      666.96      660.75     23.49 o 
   2   6  10       49.25       49.59      2.80 o 
   3   6  10      670.67      631.89      9.17 o 
  -6   7  10        1.70        3.97      1.64 o 
  -5   7  10        7.53       10.36      2.25 o 
  -4   7  10       11.99       12.55      2.53 o 
  -3   7  10       51.31       50.42      2.69 o 
  -2   7  10       11.72        9.39      1.93 o 
  -1   7  10      106.00       96.78      4.13 o 
   0   7  10        8.21        7.21      2.62 o 
   1   7  10      430.08      404.06      6.78 o 
   2   7  10       45.37       44.99      2.65 o 
   3   7  10       27.50       22.90      2.06 o 
  -5   8  10        0.17        1.52      2.06 o 
  -4   8  10        0.34       -0.49      2.33 o 
  -3   8  10      130.87      126.47      4.85 o 
  -2   8  10       13.73       12.06      1.96 o 
  -1   8  10      122.89      126.76      5.84 o 
   0   8  10       64.00       68.85      2.70 o 
   1   8  10      311.29      311.71     10.70 o 
   2   8  10      368.87      385.40     14.59 o 
   3   8  10       29.55       36.14      3.61 o 
  -5   9  10      142.95      149.69      4.86 o 
  -4   9  10        2.97        2.74      2.00 o 
  -3   9  10       24.81       20.97      1.87 o 
  -2   9  10        5.35        4.11      1.73 o 
  -1   9  10      138.64      134.11      8.06 o 
   0   9  10        7.68        7.12      2.45 o 
   1   9  10       94.09       94.41      3.54 o 
   2   9  10      196.64      199.25      6.39 o 
  -4  10  10      472.11      459.93      6.67 o 
  -3  10  10       79.08       75.45      3.20 o 
  -2  10  10      256.66      271.17      4.16 o 
  -1  10  10      187.39      183.02      5.70 o 
   0  10  10        3.48       10.43      2.16 o 
   1  10  10      598.93      631.06      7.07 o 
   2  10  10       30.94       45.38      2.40 o 
  -4  11  10       44.12       48.65      4.17 o 
  -3  11  10        0.67        4.73      3.06 o 
  -2  11  10       14.85       14.77      1.62 o 
  -1  11  10      131.65      136.78      3.63 o 
   0  11  10      201.96      197.59      5.65 o 
   1  11  10       46.10       51.59      2.36 o 
  -2  12  10        9.75       11.40      2.22 o 
  -1  12  10       84.74       88.54      4.73 o 
   0  12  10      187.01      188.63      3.73 o 
  -4   1  11        1.29        4.39      1.81 o 
  -3   1  11      362.32      366.82      5.90 o 
  -2   1  11        0.42        2.34      1.67 o 
  -1   1  11      107.37      106.34      3.04 o 
   0   1  11        3.74        4.76      1.71 o 
   1   1  11        1.59        2.97      1.40 o 
  -4   2  11       91.58      113.93      3.24 o 
  -3   2  11        2.07        2.55      2.25 o 
  -2   2  11        9.90        6.85      1.72 o 
  -1   2  11       43.67       40.46      2.30 o 
   0   2  11       79.45       74.79      2.56 o 
   1   2  11      162.07      173.84      4.00 o 
  -4   3  11      189.95      217.66      6.39 o 
  -3   3  11      625.03      627.65     15.01 o 
  -2   3  11        0.34        0.53      1.67 o 
  -1   3  11      103.47      108.52      3.10 o 
   0   3  11        9.28        9.80      1.67 o 
   1   3  11       27.65       29.75      2.33 o 
   2   3  11       53.95       58.38      3.34 o 
  -4   4  11        1.29        1.00      1.95 o 
  -3   4  11      341.35      356.38     13.76 o 
  -2   4  11       18.06       19.54      1.91 o 
  -1   4  11      209.98      220.88      4.72 o 
   0   4  11       15.45       19.99      1.91 o 
   1   4  11      150.69      135.11      7.09 o 
   2   4  11       56.45       63.94      3.34 o 
  -4   5  11        5.25        5.56      2.50 o 
  -3   5  11      123.20      122.89      3.44 o 
  -2   5  11      407.36      429.73      9.87 o 
  -1   5  11       76.05       72.43      2.51 o 
   0   5  11      699.03      689.81      5.95 o 
   1   5  11       18.36       21.44      2.14 o 
  -4   6  11       14.87       13.34      2.50 o 
  -3   6  11        5.56        6.73      1.74 o 
  -2   6  11        2.72        2.36      1.49 o 
  -1   6  11      129.24      129.35      3.23 o 
   0   6  11        8.84        9.84      1.51 o 
   1   6  11      142.91      162.13      9.45 o 
  -3   7  11       11.98       15.57      2.78 o 
  -2   7  11       55.96       54.05      2.03 o 
  -1   7  11       69.23       67.32      2.65 o 
   0   7  11        4.50        4.45      1.77 o 
   1   7  11        0.33        3.34      2.22 o 
  -3   8  11       97.93      100.64      4.17 o 
  -2   8  11      125.13      142.78      3.24 o 
  -1   8  11        2.33        2.78      1.57 o 
   0   8  11      225.13      256.57      5.42 o 
                                                 
